# Supplementary material for: Can a social media intervention improve online communication about suicide? A feasibility study examining the acceptability and potential impact of the #chatsafe campaign
Source: PLoS One. 2021 Jun 15;16(6):e0253278. doi: 10.1371/journal.pone.0253278 (PMC8205132; doi:10.1371/journal.pone.0253278)
Supplement: S1 Data — (XLS) [file pone.0253278.s003.xls]

## Sheet: Sheet1
id	time	q01	q11	q52	q53	q55	q55b	q56	q56b	q57	q58	q59	q510	q511	q512	q512b	q513	q513b	q61	q61b	q62_28	q62_29	q62_30	q62_31	q62_32	q62_33	q62_34	q62_35	q62_35b	q63	q64	q651	q652	q653	q654	q655	q656	q657	q658	q73	q74	q75	q76	q77	q78	q79	q710	q711	q7111
3	1	0	1	Victoria	18	Gender fluid		Lesbian		Yes		Australian and Icelandic	No	Yes	Year 11 - 12		Student,Employed		Instagram,Facebook,Snapchat,Youtube		6	2	3	1	5	4	7	8		1	3	2	2	1	4	1	1	1	1	2						2	1	I deleted the post
3	2																		Instagram,Facebook,Snapchat,Youtube,Other (please specify):	TikTok		2	4	1	7	5	6	3	TikTok	1	4	3	2	2	4	2	2	2	2	2						3	1	I hid the post so others couldn't see it,I deleted the post	1
3	3																		Instagram,Facebook,Snapchat,Other (please specify):			3	4	2	7	5	6	1		1	4	3	3	2	4	3	2	2	2	2						3	1	I deleted the post,I reached out to the person who made the post,I signposted to help lines
7	1	0	1	New South Wales	22	Female		Lesbian		Yes		Filipino Maltese Lithuanian Australian	No	Yes	Other (please specify):	Certificate II Auslan	Other (please specify):	Studying and working	Instagram,Facebook,Snapchat,Tumblr,Youtube		6	2	1	3	5	4	7	8		2	4	2	2	1	2	2	2	1	2	1	2	3				3	1	I deleted the post
7	2																		Instagram,Facebook,Snapchat,Tumblr,Youtube,Other (please specify):	tiktok	7	3	1	6	5	2		4	TIKTOK	1	4	4	3	2	4	3	4	2	2	2						2	1	I hid the post so others couldn't see it,I reached out to the person who made the post	1
7	3																		Instagram,Facebook,Snapchat,Tumblr,Youtube		6	2	1	5	4	3	7			2	3	4	4	3	4	2	2	1	1	2						3	1	I reached out to the person who made the post,I signposted to help lines
14	1	0	1	Victoria	19	Female		Heterosexual/straight		Yes		Australian Italian	No	Yes	Some university		Student		Instagram,Facebook,Snapchat,Youtube,Reddit		6	1	2	3	7	4	5	8		2	2	3	2	2	2	3	3	3	2	1	1	3				3	1	I reached out to the person who made the post
14	2																		Instagram,Facebook,Youtube,Reddit		7	1	4	5	6	2	3			1	2	2	3	3	2	2	3	3	2	1	3	3				2	1	I hid the post so others couldn't see it,I reached out to the person who made the post	1
14	3																		Instagram,Facebook,Youtube,Reddit		7	1	4	5	6	2	3			1	2	4	3	3	3	4	4	2	2	1	3	3				3	1	I hid the post so others couldn't see it	1
20	1	0	1	Victoria	21	Female		Heterosexual/straight		Yes		Australian	No	Yes	Some university		Student		Twitter,Instagram,Facebook,Snapchat,Youtube,Reddit		6	2	1	3		4	5			1	4	4	3	2	4	3	4	1	4	2						2	2
20	2																		Twitter,Instagram,Facebook,Snapchat,Reddit		6	2	1	3	7	5	4			1	4	4	4	2	4	4	4	2	4	2						3	2
20	3																		Instagram,Facebook,Snapchat,Youtube,Reddit		7	2	1	3	6	4	5			1	4	2	2	2	2	4	4	1	3	2						2	2
35	1	0	1	Victoria	17	Female		Bisexual		Yes		South East Asian	No	Yes	Year 11 - 12		Student		Instagram,Facebook,Youtube		6	2	1	5	4	3	7			2	2	4	1	2	4	3	4	4	3	2						2	2
35	2																		Instagram,Facebook,Youtube		7	3	2	6	5	1	4			2	2	3	3	3	4	4	4	2	4	2						3	1	I did not come across any unsafe content
35	3																		Instagram,Facebook,Youtube		6	2	1	5	4	3	7			2	2	4	3	3	4	4	4	3	4	2						3	1	I did not come across any unsafe content
43	1	0	1	New South Wales	16	Male		Heterosexual/straight		Yes		Asian	No	Yes	Year 9 - 10		Student		Twitter,Instagram,Youtube,Reddit		4	2	5	6	7	1	3			1	3	4	2	3	4	4	4	4	4	2						2	2
43	2																		Twitter,Instagram,Youtube,Reddit		3	2	5	7	6	1	4			1	3	4	4	2	4	4	4	4	4	2						2	2
43	3																		Twitter,Instagram,Youtube,Reddit		4	2	5	6	7	1	3			1	3	4	2	2	4	4	4	4	4	2						2	2
49	1	0	1	Victoria	18	Female		Not listed (please specify):	Asexual Lesbian	Yes		Australian	No	Yes	Some university		Student		Twitter,Instagram,Snapchat,Tumblr,Youtube,Reddit		5	3		4	2	1	6			1	4	4	4	2	4	2	2	1	3	2						3	1	I signposted to help lines
49	2																		Twitter,Instagram,Snapchat,Tumblr,Youtube		4	2	7	5	3	1	6			1	4	4	4	4	4	4	4	3	4	2						4
49	3																		Twitter,Instagram,Snapchat,Tumblr,Youtube		2	3	7	5	4	1	6			2	4	4	4	4	4	2	4	1	4	2						4
55	1	0	1	Victoria	17	Male,Trans		Bisexual		Yes		Australian	No	Yes	Year 11 - 12		Student,Employed		Instagram,Facebook,Snapchat,Tumblr,Youtube,Reddit		7	1	2	3	6	4	5	8		2	3	2	3	1	3	2	2	3	3	2						2	2
55	2																		Instagram,Facebook,Snapchat,Youtube,Reddit		7	1	2	5	6	4	3			1	3	4	3	2	3	3	4	4	4	2						2	1	I deleted the post
55	3																		Instagram,Facebook,Snapchat,Youtube,Reddit		7	1	2	5	6	4	3			1	3	4	4	1	4	2	4	4	4	2						2	2
56	1	0	1	Victoria	18	Female		Heterosexual/straight		Yes		australian and irish	No	Yes	Some university		Student,Employed		Twitter,Instagram,Facebook,Snapchat,Tumblr,Youtube,Reddit		5	1	4	2	7	3	6			1	4	4	4	1	4	2	3	4	2	1	1	3				4
56	2																		Twitter,Instagram,Facebook,Snapchat,Tumblr,Youtube,Reddit		6	1	3	2	7	4	5			1	5	4	3	1	4	2	2	3	2	2						2	1	I hid the post so others couldn't see it,I reached out to the person who made the post	1
56	3																		Twitter,Instagram,Facebook,Snapchat,Tumblr,Youtube,Reddit		6	3	2	1	7	4	5			1	5	4	4	2	4	3	3	3	3	2						4
69	1	0	1	New South Wales	17	Female		Heterosexual/straight		Yes		Lebanese Australian	No	Yes	Year 11 - 12		Student		Instagram,Snapchat,Youtube,Other (please specify):	Pinterest	5	2	7	1	6	4	8	3	Pinterest	1	4	4	4	1	4	1	2	2	4	2						2	1	I reached out to the person who made the post
69	2																		Instagram,Snapchat,Youtube		6	2	7	1	5	3	4			1	4	4	4	2	4	2	3	1	2	2						4
69	3																		Instagram,Snapchat,Youtube		4	2	5	1	6	3	7			1	4	4	4	2	4	3	2	1	1	2						3	1	I did not come across any unsafe content
82	1	0	1	New South Wales	22	Female		Heterosexual/straight		Yes		Australian	No	No			Employed		Instagram,Facebook,Snapchat,Youtube			1	3	2		4				2	3	3	2	1	4	1	1	2	2	2						1	1	I reached out to the person who made the post,I signposted to help lines
82	2																		Instagram,Facebook,Snapchat,Youtube		7	1	3	2	6	4	5			2	3	3	4	1	4	1	1	4	1	1	1	3				4
82	3																		Instagram,Facebook,Snapchat,Youtube		7	1	4	2	6	3	5			2	4	4	4	1	4	1	1	1	1	1	1	3				3	1	I reached out to the person who made the post
87	1	0	1	Australian Capital Territory	16	Female		Heterosexual/straight		Yes		Australian and or British and Chinese and or Malaysian and or Singaporean	No	Yes	Year 9 - 10		Student		Instagram,Facebook,Snapchat,Youtube,Reddit		7	4	5	1	6	2	3	8		1	2	4	1	1	4	2	2	1	1	2						2	1	I did not come across any unsafe content
87	2																		Instagram,Facebook,Snapchat,Youtube,Reddit		6	4	5	1	7	2	3			1	3	4	3	2	4	2	3	1	4	2						4
87	3																		Instagram,Snapchat,Youtube,Reddit		6	2	5	1	7	3	4			1	2	4	4	2	4	1	3	4	4	2						4
93	1	0	1	Victoria	17	Female		Bisexual		Yes		Australian and Italian	No	Yes	Year 11 - 12		Student		Instagram,Facebook,Snapchat,Tumblr,Youtube			1	5	4	3	2				1	4	4	4	2	4	2	4	1	1	2						4
93	2																		Instagram,Tumblr,Youtube		6	1	4	5	3	2	7			2	3	4	4	4	4	4	4	4	4	2						3	1	I did not come across any unsafe content
93	3																		Instagram,Facebook,Snapchat,Tumblr,Youtube		7	1	5	4	3	2	6			1	4	4	4	3	4	4	4	4	4	2						4
97	1	0	1	Victoria	16	Male		Heterosexual/straight		Yes		Australian	No	Yes	Year 9 - 10		Student,Employed		Instagram,Youtube		5	2	4	3	6	1	7			1	4	4	3	1	4	3	4	4	3	2						2	2
97	2																		Instagram,Youtube,Reddit		2	6	4	3	1	7	5			1	4	4	3	2	4	4	4	3	4	2						3	1	I did not come across any unsafe content
97	3																		Instagram,Facebook,Youtube,Reddit		6	2	4	5	7	1	3			2	4	4	4	1	4	2	4	2	2	2						3	2
99	1	0	1	Victoria	17	Female		Lesbian		Yes		Australian	No	Yes	Year 11 - 12		Student		Twitter,Instagram,Facebook,Snapchat,Tumblr,Youtube		5	3	6	1	2	4	7			2	2	3	4	1	4	1	4	3	3	2						3	1	I deleted the post,I reached out to the person who made the post,I signposted to help lines
99	2																		Twitter,Instagram,Facebook,Snapchat,Tumblr,Youtube		5	3	6	1	2	4	7			2	3	4	3	1	4	1	1	1	1	2						2	1	I reached out to the person who made the post
99	3																		Twitter,Instagram,Facebook,Snapchat,Tumblr,Youtube,Other (please specify):		6	3	7	2	4	5		1		2	3	4	4	1	4	1	2	4	2	2						4
108	1	0	2	Victoria	24	Female		Queer		Yes		Australian	No	No			Employed		Instagram,Facebook,Youtube			1	2			3				1	3	3	3	1	4	3	2	1	3	2						2	2
108	2																		Instagram,Facebook,Youtube		4	1	2	7	6	3	5			1	4	4	4	1	4	2	2	2	2	2						3	1	I did not come across any unsafe content
108	3																		Instagram		4	1	2	7	6	3	5			1	4	4	4	2	4	3	2	3	2	2						4
109	1	0	2	Victoria	18	Female		Bisexual		Yes		Australian and Greek Egyptian	No	Yes	Year 11 - 12		Student		Instagram,Facebook,Snapchat,Youtube			2	3	1		4				2	3	4	3	1	3	2	4	1	2	2						3	2
109	2																		Instagram,Facebook,Snapchat		6	4	3	1	7	5		2	Tiktok	2	2	4	4	2	4	3	1	1	2	2						2	1	I signposted to help lines
109	3																		Instagram,Facebook,Snapchat		7	3	2	1	5	4	6			2	2	4	4	2	4	2	4	1	2	2						2	1	I reached out to the person who made the post
110	1	0	2	Victoria	18	Female		Heterosexual/straight		Yes		Australian and New Zealander	No	Yes	Year 11 - 12		Student,Employed		Instagram,Facebook,Snapchat,Youtube		6	3	2	1	5	4	7	8		2	3	2	1	1	2	2	1	2	1	1	1	3				2	1	I deleted the post,I reached out to the person who made the post
110	2																		Instagram,Facebook,Snapchat,Youtube		6	2	3	1	5	4	7			1	3	4	3	2	4	2	1	3	1	2						2	1	I reached out to the person who made the post
110	3																		Instagram,Facebook,Snapchat,Youtube		6	2	3	1	5	4	7			1	4	4	3	2	3	2	2	1	1	2						3	1	I signposted to help lines
113	1	0	2	New South Wales	17	Male		Heterosexual/straight		Yes		Anglo Saxon	No	Yes	Year 11 - 12		Student		Instagram,Snapchat,Tumblr,Youtube,Reddit,Other (please specify):	Discord		2		5		3	4	1	Discord	2	4	3	4	3	4	2	3	3	4	2						3	1	None of the above
113	2																		Instagram,Snapchat,Youtube,Reddit,Other (please specify):	Discord	6	3		5	7	4	1	2	Discord	2	4	4	3	4	4	4	4	3	4	2						3	2
113	3																		Instagram,Snapchat,Youtube,Reddit,Other (please specify):		6	3		5	7	4	2	1		2	4	4	4	3	4	2	4	3	4	2						4
114	1	0	2	Queensland	17	Female		Pansexual		Yes		australian and greek	No	No			Unemployed		Instagram,Facebook,Snapchat,Youtube,Reddit		7	5	3	1	6	2	4			1	2	3	1	1	3	1	2	2	2	2						1	1	I deleted the post
114	2																		Instagram,Facebook,Snapchat,Youtube,Reddit		6	5	3	1	7	2	4			1	3	3	2	1	3	3	2	3	2	2						2	1	I signposted to help lines
114	3																		Instagram,Facebook,Snapchat,Youtube,Reddit		7	5	2	3	6	1	4			1	2	3	2	2	3	3	2	2	2	2						2	1	I reached out to the person who made the post
115	1	0	2	Victoria	17	Female		Bisexual		Yes		Australian	No	Yes	Year 11 - 12		Student		Twitter,Instagram,Facebook,Snapchat,Youtube		3	1	5	4	6	2				1	3	3	2	2	4	3	4	2	4	2						2	1	I did not come across any unsafe content
115	2																		Twitter,Instagram,Facebook,Snapchat,Youtube		3	1	5	2	6	4	7			2	3	4	3	2	3	3	3	1	1	2						3	1	I did not come across any unsafe content
115	3																		Instagram,Facebook,Snapchat,Youtube		5	1	4	2	6	3	7			2	3	4	3	3	3	3	2	1	2	2						3	1	I did not come across any unsafe content
116	1	0	2	Victoria	18	Trans		Pansexual		Yes		Australian and Italian	No	Yes	Year 11 - 12		Student,Employed		Instagram,Facebook,Snapchat,Tumblr,Youtube,Reddit		7	1	2	3	5	4	6			2	3	4	2	1	4	2	3	3	2	2						3	1	None of the above
116	2																		Instagram,Facebook,Snapchat,Tumblr,Youtube,Reddit		7	1	2	6	4	3	5			1	4	4	3	2	4	3	3	2	3	2						3	1	I did not come across any unsafe content
116	3																		Instagram,Facebook,Snapchat,Tumblr,Youtube		7	1	2	4	5	3	6			1	2	4	3	2	4	3	3	1	3	2						3	1	I did not come across any unsafe content
117	1	0	2	Australian Capital Territory	20	Female		Lesbian		Yes		Australian	No	No			Other (please specify):	Employed casually	Twitter,Instagram,Facebook,Snapchat,Tumblr,Youtube,Reddit		7	5	4	3	6	1	2			2	2	4	3	3	4	2	3	4	3	1	3	3				4
117	2																		Twitter,Instagram,Facebook,Snapchat,Tumblr,Youtube,Reddit		5	6	4	2	7	1	3			2	3	4	4	4	4	4	4	4	4	1	1	3				3	2
117	3																		Twitter,Instagram,Facebook,Snapchat,Tumblr,Youtube,Reddit		6	4	3	2	7	1	5			2	1	2	2	4	4	4	4	4	4	1	1	3				4
118	1	0	2	Victoria	18	Female		Pansexual		Yes		Australian and Italian	No	Yes	Year 11 - 12		Student,Employed		Instagram,Facebook,Snapchat,Youtube,Reddit			1	5	3		2	4			2	2	4	4	3	4	4	3	4	4	2						2	2
118	2																		Twitter,Instagram,Facebook,Snapchat,Youtube,Reddit		6	2	1	4	7	3	5			1	4	2	3	3	4	2	3	1	1	2						2	1	I hid the post so others couldn't see it,I signposted to help lines	1
118	3																		Instagram,Facebook,Snapchat,Youtube,Reddit		7	1	2	4	6	5	3			2	2	3	2	2	4	3	3	4	2	2						2	1	I signposted to help lines
120	1	0	2	New South Wales	21	Female		Heterosexual/straight		Yes		Australian	No	No			Other (please specify):	Volunteer	Snapchat,Youtube,Reddit		4	6	5	2	7	1	3			2	2	4	4	1	4	1	4	1	2	2						2	1	I did not come across any unsafe content
120	2																		Youtube,Reddit		5	4	6	2	7	1	3			1	2	4	4	2	4	2	4	2	4	2						3	1	I deleted the post
120	3																		Snapchat,Youtube,Reddit		5	4	6	2	7	1	3			1	3	4	3	2	4	2	3	1	2	2						3	1	I deleted the post
121	1	0	2	New South Wales	20	Female		Heterosexual/straight		Yes		Australian and Chinese	No	No			Employed		Instagram,Facebook,Youtube		5	1	2	3	6	4	7	8		1	5	4	4	2	4	2	4	2	4	2						3	1	I did not come across any unsafe content
121	2																		Instagram,Facebook,Snapchat,Youtube		5	1	3	2	6	4	7			2	5	4	4	2	4	3	4	1	4	2						3	1	I did not come across any unsafe content
121	3																		Instagram,Facebook,Snapchat,Youtube		5	1	2	3	6	4	7			2	4	4	4	2	3	3	4	2	3	2						3	1	I did not come across any unsafe content
123	1	0	2	Western Australia	16	Female		Heterosexual/straight		Yes		Australian Indonesian	No	Yes	Year 11 - 12		Student		Twitter,Instagram,Facebook,Snapchat,Youtube		4	1	5	2	6	3	7			1	2	3	3	2	4	2	3	2	3	2						3	2
123	2																		Twitter,Instagram,Facebook,Snapchat,Youtube		4	1	5	2	6	3	7			1	3	4	4	2	4	4	4	4	4	2						3	1	I deleted the post
123	3																		Twitter,Instagram,Facebook,Snapchat,Youtube		5	1	4	2	6	3	7			1	3	4	4	3	3	3	3	2	2	2						3	1	I hid the post so others couldn't see it,I reached out to the person who made the post	1
124	1	0	2	New South Wales	17	Male		Heterosexual/straight		Yes		Australian	No	Yes	Year 11 - 12		Student		Instagram,Facebook,Snapchat,Youtube,Reddit			1	4	2		3				1	2	2	4	1	4	4	3	1	4	1	2	3				1	1	I did not come across any unsafe content
124	2																		Twitter,Instagram,Facebook,Snapchat,Youtube,Reddit		6	1	3	2	7	4	5			2	2	4	1	1	4	2	2	1	1	2						1	1	I signposted to help lines
124	3																		Instagram,Facebook,Snapchat,Youtube,Reddit		7	3	4	1	6	2	5			1	2	4	2	1	4	3	2	1	2	1	2	3				1	1	I reached out to the person who made the post
125	1	0	2	Victoria	18	Male		Bisexual		Yes		Australian and Sri Lankan	No	Yes	Year 11 - 12		Student,Unemployed		Twitter,Instagram,Facebook,Snapchat,Tumblr,Youtube		4	3	6	2	5	1	7			1	3	3	2	2	4	3	2	4	4	2						3	2
125	2																		Twitter,Instagram,Facebook,Snapchat,Youtube,Reddit		1	3	6	4	7	2	5			1	3	3	2	2	3	3	1	2	1	2						3	1	I hid the post so others couldn't see it	1
125	3																		Twitter,Instagram,Snapchat,Youtube,Reddit		2	3	6	4	7	1	5			2	3	3	4	4	4	3	3	2	2	2						4
127	1	0	2	Victoria	16	Female		Heterosexual/straight		Yes		Australian	No	Yes	Year 9 - 10		Employed		Instagram,Facebook,Snapchat,Youtube,Other (please specify):	TikTok	7	1	5	4	8	2	6	3	TikTok	2	3	4	4	2	4	3	4	4	4	2						4
127	2																		Instagram,Facebook,Snapchat,Youtube,Other (please specify):	TikTok and Pinterest	7	4	5	3		2	6	1	TikTok	1	4	4	4	2	4	3	4	1	4	2						4
127	3																		Instagram,Facebook,Snapchat,Youtube		5	2	4	1	7	3	6			2	2	4	4	3	4	4	4	4	4	2						4
129	1	0	2	Victoria	22	Female		Heterosexual/straight		No	Auslan	Australian	No	Yes	Some university		Student		Instagram,Facebook,Snapchat		6	2	1	3	4	5	7			1	3	4	3	2	3	2	1	3	2	1	1	3				3	1	I reached out to the person who made the post
129	2																		Instagram,Facebook,Snapchat		7	3	1	2	4	5	6			1	3	4	3	3	3	3	3	3	3	2						3	1	I deleted the post,I reached out to the person who made the post
129	3																		Facebook		7	2	1	3	5	4	6			2	4	3	3	3	3	3	3	3	3	2						4
131	1	0	2	New South Wales	17	Female		Heterosexual/straight		Yes		Australian	No	Yes	Year 11 - 12		Student		Instagram,Facebook,Snapchat,Youtube			1	3	2		4				2	2	4	4	1	4	2	3	1	2	1	3	3				1	1	I hid the post so others couldn't see it,I reached out to the person who made the post	1
131	2																		Instagram,Facebook,Snapchat,Youtube		7	1	4	2		3	5	6		2	2	3	3	1	4	2	4	2	2	2						2	1	I hid the post so others couldn't see it,I deleted the post	1
131	3																		Instagram,Facebook,Snapchat,Youtube		5	1	3	2	6	4	7			2	2	3	3	2	4	3	4	1	3	2						2	1	I did not come across any unsafe content
132	1	0	2	Victoria	17	Female		Heterosexual/straight		Yes		Australian and Polish	No	Yes	Year 11 - 12		Unemployed		Instagram,Facebook,Snapchat,Youtube,Reddit		6	3	4	1	7	2	5	8		1	2	4	2	1	4	1	1	1	1	1	1	3				1	1	I reached out to the person who made the post,I signposted to help lines
132	2																		Twitter,Instagram,Facebook,Snapchat,Youtube,Reddit		6	2	3	1	7	4	5			1	2	3	3	1	4	2	3	4	2	1	1	3				2	1	I reached out to the person who made the post
132	3																		Instagram,Facebook,Snapchat,Youtube		5	2	3	1	7	4	6			1	4	4	4	1	4	2	3	1	1	1	1	3				3	1	I hid the post so others couldn't see it,I deleted the post,I reached out to the person who made the post	1
135	1	0	2	Victoria	20	Female		Heterosexual/straight		Yes		Vietnamese Australian	No	Yes	Year 11 - 12		Student		Instagram,Facebook,Snapchat,Youtube,Reddit			2	1	3		4	5			2	3	4	4	2	4	2	4	3	3	2						4
135	2																		Instagram,Facebook,Snapchat,Youtube		6	1	2	3	7	4	5			2	2	4	4	3	4	4	4	4	4	2						4
135	3																		Instagram,Facebook,Snapchat,Reddit		6	1	2	3	7	5	4			2	2	4	4	2	4	4	4	4	4	2						4
136	1	0	2	New South Wales	18	Female		Heterosexual/straight		No	Fijian hindi	Australian and or fijian indian	No	Yes	Year 11 - 12		Student,Unemployed		Instagram,Facebook,Snapchat		7	2	3	1	5	4	6			1	3	4	4	2	4	3	3	4	4	2						4
136	2																		Instagram,Facebook,Snapchat,Youtube		7	2	3	1	6	4	5			1	5	4	4	4	4	3	4	4	4	2						2	2
136	3																		Instagram,Facebook,Snapchat,Youtube		7	2	3	1	6	4	5			1	3	4	4	4	4	4	4	4	4	2						4
140	1	0	2	New South Wales	24	Female		Heterosexual/straight		Yes		Australian and German	No	Yes	Some university		Student		Twitter,Instagram,Facebook,Snapchat,Youtube		5	2	1	3	6	4	7			1	4	4	2	1	4	2	2	1	2	1	1	3				1	2
140	2																		Instagram,Facebook,Snapchat,Youtube		5	3	1	2	6	4	7			1	3	2	2	4	3	3	3	2	3	1	2	3				2	2
140	3																		Instagram,Facebook,Snapchat,Youtube		5	3	1	2	6	4	7			1	4	3	3	1	4	2	2	2	2	2						1	1	I reached out to the person who made the post
141	1	0	2	Western Australia	17	Female		Queer		Yes		Australian	No	Yes	Year 11 - 12		Student		Instagram,Facebook,Snapchat,Youtube,Reddit		7	1	4	2	6	3	5	8		2	4	3	2	2	4	3	3	2	2	2						2	1	I reached out to the person who made the post
141	2																		Instagram,Facebook,Snapchat,Youtube		7	1	4	2	6	3	5			2	4	3	4	2	4	3	3	2	2	2						3	1	I reached out to the person who made the post,I signposted to help lines
141	3																		Instagram,Facebook,Snapchat,Youtube		7	2	4	1	6	3	5			2	5	4	4	3	4	2	2	1	2	2						3	1	I did not come across any unsafe content
142	1	0	2	New South Wales	20	Female		Queer		Yes		Zimbabwean British Australian	No	Yes	Other (please specify):	Diploma after finishing year 12	Student		Twitter,Instagram,Facebook,Snapchat,Youtube,Reddit		2	6	4	3	7	1	5			1	5	3	4	2	4	2	2	2	2	2						4
142	2																		Twitter,Instagram,Facebook,Snapchat,Tumblr,Youtube,Reddit		2	6	5	3	7	1	4			1	5	3	3	3	3	2	3	3	3	2						3	1	I deleted the post
142	3																		Twitter,Instagram,Facebook,Snapchat,Youtube,Reddit		1	4	5	2	7	3	6			1	5	3	3	2	3	2	2	2	1	2						3	1	I reached out to the person who made the post
143	1	0	2	Victoria	21	Female		Heterosexual/straight		Yes		Malaysian Chinese	No	Yes	Some university		Student,Employed		Twitter,Instagram,Facebook,Snapchat,Youtube,Reddit		3	1	2	5	7	6	4	8		1	5	2	2	1	3	2	2	1	2	2						2	1	I hid the post so others couldn't see it,I deleted the post	1
143	2																		Twitter,Instagram,Facebook,Youtube,Reddit		4	2	3	7	6	5	1			2	4	4	4	4	4	4	4	4	4	2						4
143	3																		Twitter,Instagram,Facebook,Youtube,Reddit		2	1	3	7	6	5	4			1	5	4	4	3	4	2	4	2	4	2						4
147	1	0	2	Victoria	22	Male		Heterosexual/straight		Yes		Australian	No	Yes	Completed bachelors degree		Unemployed		Instagram,Facebook,Snapchat,Tumblr,Youtube		7	1	2	4	5	3	6			2	3	4	4	2	4	3	4	4	4	1	2	3				4
147	2																		Twitter,Instagram,Facebook,Snapchat,Tumblr,Youtube,Reddit		5	1	4	7	6	2	3			2	2	4	4	2	4	3	4	4	4	2						4
147	3																		Twitter,Instagram,Facebook,Youtube,Reddit		3	2	4	6	7	1	5			2	2	4	4	4	4	4	4	3	4	2						4
148	1	0	2	Queensland	16	Female		Questioning (not sure)		Yes		European Australian	No	Yes	Year 9 - 10		Student		Instagram,Facebook,Snapchat,Youtube		5	2	4	1	6	3	7			2	2	4	4	3	4	2	2	1	1	2						4
148	2																		Instagram,Snapchat,Youtube		5	2	3	1	6	4	7			2	2	4	4	2	4	4	4	4	3	2						4
148	3																		Instagram,Facebook,Snapchat,Youtube		5	2	4	1	6	3	7			1	4	4	4	3	4	3	3	4	4	2						3	1	I did not come across any unsafe content
149	1	0	2	Victoria	16	Female		Bisexual		Yes		Kiwi	No	Yes	Year 9 - 10		Student		Twitter,Instagram,Facebook,Snapchat,Youtube		2	3	4	1	6	5	7			1	4	4	3	3	4	3	3	1	1	2						3	1	I did not come across any unsafe content
149	2																		Twitter,Instagram,Facebook,Snapchat,Youtube		3	2	4	1	6	5	7			1	5	3	2	4	4	4	4	4	4	2						3	1	I did not come across any unsafe content
149	3																		Twitter,Instagram,Facebook,Snapchat,Youtube		4	2	3	1	6	5	7			1	5	3	2	3	4	3	4	3	3	2						3	1	I reached out to the person who made the post,I did not come across any unsafe content
150	1	0	2	Victoria	18	Female		Heterosexual/straight		Yes		Australian and Italian	No	Yes	Year 11 - 12		Student,Employed		Instagram,Facebook,Snapchat,Youtube			2	1	3		4				2	4	3	4	2	4	3	4	4	3	2						3	1	None of the above
150	2																		Snapchat		6	2	1	4		5	7	3	Tik tok	2	4	4	4	4	4	3	4	4	4	2						3	1	I deleted the post,I reached out to the person who made the post,I signposted to help lines
150	3																		Instagram,Facebook,Snapchat,Youtube		6	2	1	3	7	4	5			1	4	4	4	4	4	2	3	3	4	2						4
153	1	0	2	Victoria	17	Male		Heterosexual/straight		Yes		Australian English	No	Yes	Year 11 - 12		Student		Twitter,Instagram,Facebook,Snapchat,Tumblr,Youtube,Reddit		6	1	5	2	7	4	3			1	5	3	3	1	3	2	2	3	2	2						2	2
153	2																		Twitter,Instagram,Facebook,Snapchat,Youtube,Reddit		6	1	5	4	7	3	2			1	5	3	2	1	3	2	3	3	2	2						2	1	I hid the post so others couldn't see it	1
153	3																		Twitter,Instagram,Facebook,Snapchat,Youtube,Reddit		6	1	5	4	7	3	2			1	5	3	2	2	4	2	3	2	2	2						2	2
154	1	0	2	Victoria	16	Male		Heterosexual/straight		Yes		Australian	No	Yes	Year 9 - 10		Student		Facebook,Snapchat,Youtube		5	4	2	1	7	3	6			2	3	4	4	2	4	3	4	1	4	2						4
154	2																		Instagram,Facebook,Snapchat,Youtube		5	4	3	1	6	2	7			2	5	4	4	2	4	2	4	2	2	2						4
154	3																		Instagram,Facebook,Youtube		5	4	2	1	7	3	6			2	4	4	4	3	4	3	3	1	3	2						3	1	I deleted the post
155	1	0	2	New South Wales	24	Male		Gay		Yes		Australian	No	No			Employed		Instagram,Facebook,Snapchat,Youtube,Reddit		6	1	2	3	7	5	4	8		1	5	4	2	2	4	3	4	4	4	2						1	2
155	2																		Instagram,Facebook,Snapchat,Youtube,Reddit		7	2	1	3	6	4	5			1	4	4	4	2	4	4	4	4	4	2						2	1	I did not come across any unsafe content
155	3																		Twitter,Instagram,Facebook,Snapchat,Youtube,Reddit		6	2	3	1	7	5	4			1	4	4	4	3	4	3	4	1	4	2						4
156	1	0	2	New South Wales	16	Female		Heterosexual/straight		Yes		Australian	No	Yes	Year 9 - 10		Student,Employed,Other (please specify):	Part time	Instagram,Facebook,Snapchat,Youtube,Reddit		8	5	4	2	7	1	6	3	Pinterest	1	1	4	4	3	4	3	4	4	4	2						4
156	2																		Twitter,Instagram,Facebook,Snapchat,Youtube		5	2	3	1	6	4	7			2	2	4	4	4	4	3	2	4	4	2						4
156	3																		Twitter,Instagram,Facebook,Snapchat,Youtube,Other (please specify):		6	4	5	1		3	7	2		1	2	4	2	2	4	3	3	1	4	1	2	3				2	1	I did not come across any unsafe content
157	1	0	2	Victoria	16	Female		Questioning (not sure)		Yes		Australian Vietnamese	No	Yes	Year 9 - 10		Student		Twitter,Instagram,Snapchat,Tumblr,Youtube,Reddit		3	1		4	2	6	5			1	3	3	2	2	3	4	3	2	2	2						2	1	I hid the post so others couldn't see it,I deleted the post,I reached out to the person who made the post,I signposted to help lines	1
157	2																		Twitter,Instagram,Facebook,Snapchat,Tumblr,Youtube,Reddit		3	1	6	5	2	4	7			1	4	4	3	2	2	3	4	1	1	2						3	1	I deleted the post,I reached out to the person who made the post,I signposted to help lines
157	3																		Twitter,Instagram,Facebook,Snapchat,Tumblr,Youtube,Reddit		3	1	7	4	2	6	5			1	2	3	4	2	4	3	4	2	1	2						4
160	1	0	2	Victoria	16	Male		Heterosexual/straight		Yes		Italian Dutch and Australian	No	Yes	Year 9 - 10		Employed		Twitter,Instagram,Facebook,Snapchat,Youtube		4	2	5	1	6	3	7	8		1	5	4	4	2	4	1	4	4	4	1	2	3				3	2
160	2																		Twitter,Instagram,Facebook,Snapchat,Youtube		5	1	4	2	7	3	6			1	4	4	4	2	4	2	2	4	2	2						3	1	I did not come across any unsafe content
160	3																		Instagram,Facebook,Snapchat,Youtube		5	2	4	1	7	3	6			2	5	4	4	2	4	2	4	4	4	2						4
163	1	0	2	New South Wales	22	Female		Bisexual		Yes		Australian	No	No			Employed		Instagram,Facebook,Snapchat,Youtube			1	3	2		4				1	5	4	4	1	4	4	4	4	3	2						3	2
163	2																		Instagram,Facebook,Snapchat		7	1	2	3	5	4	6			1	5	4	4	4	4	4	4	4	4	2						4
163	3																		Instagram,Facebook,Snapchat,Youtube		5	1	2	3	6	4	7			1	5	4	4	1	4	4	4	4	4	2						2	1	I did not come across any unsafe content
170	1	0	2	New South Wales	16	Gender fluid		Bisexual		Yes		Canadian and Australian	No	Yes	Year 11 - 12		Student		Twitter,Instagram,Facebook,Snapchat,Tumblr,Youtube,Reddit		5	1	4	2	6	3	7			1	5	4	2	2	4	2	2	4	4	2						2	2
170	2																		Twitter,Instagram,Facebook,Snapchat,Tumblr,Youtube		6	1	4	2	5	3	7			1	5	3	2	3	4	3	3	2	4	2						4
170	3																		Twitter,Instagram,Facebook,Snapchat,Tumblr,Youtube		5	1	4	3	6	2	7			1	5	3	3	2	4	2	4	4	4	2						3	2
172	1	0	2	Queensland	16	Female		Heterosexual/straight		Yes		Australian	No	Yes	Year 11 - 12		Student,Employed		Instagram,Snapchat,Youtube			2		3		1				1	4	4	3	2	4	2	4	4	4	2						2	2
172	2																		Instagram,Facebook,Snapchat,Youtube,Reddit		6	1	5	3	7	2	4			1	3	4	4	3	4	3	4	4	3	2						3	1	I deleted the post
172	3																		Instagram,Snapchat,Youtube,Reddit		4	1	7	3	6	2	5			2	4	4	4	4	4	4	4	1	4	2						4
173	1	0	2	New South Wales	18	Female		Questioning (not sure)		No	Khmer	Australian Cambodian Chinese	No	Yes	Year 11 - 12		Student		Twitter,Instagram,Facebook,Snapchat,Tumblr,Youtube		4	1	5	2	6	3	7	8		1	4	4	3	2	3	2	3	3	4	2						2	2
173	2																		Instagram,Facebook,Snapchat,Youtube		6	2	4	1	5	3	7			2	3	3	3	3	2	3	2	1	3	2						2	1	I do not know what unsafe content is
173	3																		Instagram,Facebook,Snapchat,Youtube		6	2	4	3	5	1	7			1	4	4	2	2	3	3	2	2	4	2						2	1	I reached out to the person who made the post
174	1	0	2	Victoria	17	Female		Bisexual		Yes		Australian Polish Croatian	No	Yes	Year 11 - 12		Student,Unemployed		Instagram,Facebook,Snapchat,Youtube			2	3	1		4				2	3	4	2	2	4	4	4	4	4	2						4
174	2																		Instagram,Facebook,Snapchat,Youtube		7	2	3	1	5	4	6			2	4	4	2	2	4	2	2	2	3	2						2	1	I deleted the post
174	3																		Instagram,Facebook,Snapchat		7	1	3	2	6	4	5			1	4	4	1	1	2	1	4	1	4	1	1	3				1	1	I did not come across any unsafe content
176	1	0	2	Victoria	20	Female		Heterosexual/straight		Yes		Australian	No	No			Employed		Instagram,Facebook,Snapchat,Youtube,Reddit			1	2	4		3	5			1	4	3	3	3	4	3	1	3	2	2						1	2
176	2																		Instagram,Facebook,Snapchat,Youtube		7	1	2	4	6	3	5			2	4	4	2	2	4	3	2	4	3	2						2	1	I did not come across any unsafe content
176	3																		Instagram,Facebook,Snapchat,Youtube		7	1	2	4	6	3	5			2	4	4	3	2	4	3	2	4	2	2						3	2
179	1	0	2	Victoria	17	Female		Lesbian		Yes		Australian and Norwegian	No	Yes	Year 11 - 12		Student		Twitter,Instagram,Facebook,Snapchat,Tumblr,Youtube,Reddit		2	3	1	5	7	4	6			1	3	4	2	2	4	2	2	4	2	2						2	1	I did not come across any unsafe content
179	2																		Twitter,Instagram,Facebook,Snapchat,Youtube		3	2	1	5	7	4	6			2	2	3	4	2	4	2	2	2	2	2						3	1	I did not come across any unsafe content
179	3																		Twitter,Instagram,Facebook,Snapchat,Youtube		2	3	1	4	6	5	7			2	2	4	3	2	4	4	4	1	4	2						3	1	I did not come across any unsafe content
182	1	0	2	Victoria	21	Female		Heterosexual/straight		No	Hebrew	Australian and Israeli	No	Yes	Completed bachelors degree		Student		Instagram,Facebook,Snapchat,Youtube,Reddit		6	1	2	5	7	4	3			2	4	4	3	1	4	3	3	3	2	1	2	3				3	1	I reached out to the person who made the post
182	2																		Instagram,Facebook,Youtube,Reddit		6	1	2	5	7	3	4			2	3	2	3	1	2	3	3	1	2	1	2	3				3	1	I reached out to the person who made the post
182	3																		Instagram,Facebook,Snapchat,Youtube,Reddit		6	1	2	5	7	3	4			2	2	4	4	2	4	3	2	1	2	1	1	3				4
186	1	0	2	Victoria	16	Female		Pansexual		Yes		Australia Italian French English	No	Yes	Year 9 - 10		Student,Employed		Instagram,Facebook,Snapchat,Tumblr,Youtube			2	4	1		3				1	3	4	3	3	3	2	2	2	2	2						3	1	I did not come across any unsafe content
186	2																		Instagram,Facebook,Snapchat,Youtube		6	1	4	2	5	3	7			1	3	4	4	3	4	3	3	2	4	2						4
186	3																		Instagram,Facebook,Snapchat,Youtube		6	2	4	1	5	3	7			2	3	4	4	4	4	4	4	2	3	2						4
187	1	0	2	Victoria	18	Female		Bisexual		Yes		Australian	No	Yes	Year 11 - 12		Student		Instagram,Facebook,Snapchat,Youtube		5	3	4	1	6	2	7	8		1	4	4	2	2	4	2	2	1	4	2						2	2
187	2																		Twitter,Instagram,Facebook,Snapchat,Youtube,Reddit		3	2	4	1	7	5	6			2	2	3	3	2	2	4	4	4	2	2						2	1	I deleted the post,I reached out to the person who made the post
187	3																		Twitter,Instagram,Facebook,Snapchat,Youtube		5	4	2	1	6	3	7			2	4	4	2	4	4	4	4	2	4	2						2	1	I hid the post so others couldn't see it,I deleted the post	1
190	1	0	2	Victoria	16	Female		Bisexual		Yes		australian and maori	No	Yes	Year 11 - 12		Student,Employed		Instagram,Facebook,Snapchat,Youtube			2	4	1		3				1	3	2	3	3	4	2	1	2	2	2						2	1	I reached out to the person who made the post
190	2																		Instagram,Facebook,Snapchat,Youtube		5	3	4	2	6	1	7			1	3	4	4	3	4	3	3	4	2	2						4
190	3																		Instagram,Facebook,Snapchat,Youtube		5	3	4	2	6	1	7			2	4	4	4	4	4	3	2	2	2	2						2	1	I reached out to the person who made the post,I signposted to help lines
191	1	0	2	Western Australia	16	Female		Questioning (not sure)		Yes		Australia and Italian	No	Yes	Year 11 - 12		Student		Instagram,Facebook,Snapchat,Youtube		7	1	2	3	6	4	8	5	Pinterest	2	3	3	4	1	4	2	3	3	3	1	2	3				4
191	2																		Instagram,Facebook,Snapchat,Youtube,Other (please specify):	Pinterest	7	2	3	1	6	4		5	Pinterest	2	4	4	4	2	4	3	4	4	4	2						4
191	3																		Instagram,Facebook,Snapchat,Youtube		5	2	1	3	6	4	7			2	3	4	4	2	4	2	4	3	3	2						4
192	1	0	2	Victoria	18	Female		Not listed (please specify):	Demisexual	Yes		English and German	No	Yes	Some university		Student		Instagram,Facebook,Snapchat,Tumblr,Youtube,Reddit			3	4	2	5	1	6			1	4	3	4	2	4	1	2	2	2	2						3	1	I hid the post so others couldn't see it,I signposted to help lines	1
192	2																		Instagram,Facebook,Snapchat,Youtube,Reddit		7	2	3	1	6	4	5			2	2	4	3	2	4	3	3	2	3	1	2	3				3	1	I deleted the post,I did not come across any unsafe content
192	3																		Instagram,Facebook,Snapchat,Youtube,Reddit		7	2	4	1	6	3	5			2	4	4	4	3	4	3	3	1	4	2						4
203	1	0	3	New South Wales	19	Female		Pansexual		Yes		New Zealand European and Taiwanese	No	Yes	Some university		Student		Instagram,Facebook,Snapchat,Youtube,Reddit		7	2	1	5	6	4	3	8		2	4	3	3	2	4	3	3	3	3	2						2	2
203	2																		Instagram,Facebook,Snapchat,Youtube,Reddit		7	2	1	5	6	4	3			2	4	4	3	2	4	4	4	4	4	2						3	2
203	3																		Instagram,Facebook,Snapchat,Youtube,Reddit		7	2	1	5	6	4	3			1	4	4	4	4	4	4	4	3	3	2						4
207	1	0	3	New South Wales	17	Female		Heterosexual/straight		Yes		Australian	No	Yes	Year 11 - 12		Student		Instagram,Facebook,Snapchat,Youtube,Reddit		6	1	4	3	7	2	5	8		1	5	4	4	1	4	2	3	4	2	2						4
207	2																		Instagram,Facebook,Snapchat,Youtube,Reddit		6	1	4	2	7	3	5			1	5	4	3	1	4	2	1	1	1	2						3	1	I reached out to the person who made the post,I signposted to help lines
207	3																		Instagram,Snapchat,Youtube,Reddit		6	1	4	2	7	3	5			1	5	4	4	2	4	3	3	2	3	2						3	2
208	1	0	3	New South Wales	16	Gender fluid		Bisexual		Yes		Australian	No	Yes	Some TAFE		Student,Employed		Instagram,Facebook,Snapchat,Youtube,Reddit		6	1	4	2	7	3	5	8		2	3	3	2	2	3	1	2	3	2	2						2	1	I hid the post so others couldn't see it,I signposted to help lines	1
208	2																		Instagram,Facebook,Youtube,Reddit		5	1	3	7	6	2	4			2	4	3	3	3	4	2	2	2	2	1	1	3				2	1	I hid the post so others couldn't see it,I deleted the post,I reached out to the person who made the post,I signposted to help lines	1
208	3																		Instagram,Facebook,Youtube,Reddit		6	1	3	7	5	2	4			2	4	4	2	2	3	3	1	1	1	2						2	1	I hid the post so others couldn't see it,I reached out to the person who made the post	1
210	1	0	3	New South Wales	17	Female		Bisexual		Yes		Australian	No	Yes	Year 11 - 12		Student		Instagram,Facebook,Snapchat,Youtube		5	1	3	4	6	2	7			2	3	4	4	3	4	2	4	4	2	2						2	2
210	2																		Instagram,Facebook,Snapchat,Youtube		5	1	3	2	7	4	6			2	3	4	4	2	4	3	3	4	4	2						4
210	3																		Instagram,Facebook,Snapchat,Youtube		5	1	3	2	7	4	6			2	3	4	4	3	4	3	3	4	3	2						2	2
212	1	0	3	South Australia	16	Female		Bisexual		Yes		Australian	No	Yes	Year 11 - 12		Student,Employed		Instagram,Facebook,Snapchat,Youtube,Other (please specify):	Pinterest	6	2	3	1	7	5	8	4	Pinterest	1	5	4	2	3	4	1	1	4	1	2						2	1	I did not come across any unsafe content
212	2																		Instagram,Facebook,Snapchat,Youtube		5	1	3	2	6	4	7			2	4	2	2	1	3	4	4	2	3	1	1	3				2	1	I deleted the post
212	3																		Instagram		5	2	3	1	6	4	7			1	4	2	1	1	1	3	3	2	4	2						2	1	I deleted the post
220	1	0	3	Western Australia	17	Female		Pansexual		Yes		Australian	No	Yes	Year 11 - 12		Employed		Twitter,Instagram,Facebook,Snapchat,Tumblr,Youtube		3	2	5	1	6	4				1	3	4	3	2	4	4	4	1	4	2						3	1	I did not come across any unsafe content,I do not know what unsafe content is
220	2																		Twitter,Instagram,Facebook,Snapchat,Youtube		4	3	5	2	6	1	7			1	5	4	3	2	4	4	4	3	4	2						2	1	I deleted the post,I did not come across any unsafe content
220	3																		Twitter,Instagram,Facebook,Snapchat,Youtube		5	3	4	1	6	2	7			2	5	4	3	2	4	4	4	4	4	2						4
224	1	0	3	Victoria	18	Female		Questioning (not sure)		Yes		Japanese British	No	No			Unemployed		Twitter,Instagram		3	1	4	6	7	2	5			2	4	3	2	1	4	4	4	1	3	2						1	2
224	2																		Twitter,Instagram,Facebook,Youtube,Reddit		3	2	5	6	7	1	4			1	4	4	2	2	4	4	4	4	4	2						2	2
224	3																		Twitter,Instagram,Facebook,Snapchat,Youtube,Reddit		2	3	5	6	7	1	4			1	4	4	4	2	4	3	4	2	3	2						4
227	1	0	3	Victoria	23	Female		Bisexual		Yes		Australian Chinese	No	No			Employed		Twitter,Instagram,Facebook,Snapchat,Tumblr,Youtube,Reddit		1	3	4	7	5	2	6			2	4	4	4	2	3	1	3	1	3	2						3	1	I did not come across any unsafe content
227	2																		Twitter,Instagram,Facebook,Snapchat,Tumblr,Youtube,Reddit		2	3	4	7	5	1	6			2	4	4	4	2	2	2	2	1	2	2						4
227	3																		Twitter,Instagram,Facebook,Snapchat,Tumblr,Youtube,Reddit		1	3	4	7	5	2	6			2	4	3	4	2	3	4	3	1	3	2						4
229	1	0	3	New South Wales	17	Female		Questioning (not sure)		No	Thai	Australian and Thai	No	Yes	Year 11 - 12		Student		Instagram,Facebook,Snapchat,Youtube,Reddit		8	4	1	5	6	2	3	7	Line	1	5	4	3	1	4	1	2	1	1	2						3	1	I deleted the post,I reached out to the person who made the post
229	2																		Instagram,Facebook,Snapchat,Youtube,Reddit		7	3	1	5	6	4	2			1	5	4	3	1	4	2	3	3	1	1	3	3				3	2
229	3																		Instagram,Facebook,Youtube,Reddit		6	3	2	5	7	4	1			1	3	4	3	2	4	2	2	1	3	1	1	3				2	1	I hid the post so others couldn't see it,I deleted the post	1
233	1	0	3	Victoria	17	Female		Bisexual		Yes		Australian	No	Yes	Year 11 - 12		Employed		Instagram,Facebook,Snapchat,Youtube		6	3	2	1	5	4	7			2	3	4	3	1	4	1	2	3	2	2						4
233	2																		Instagram,Facebook,Snapchat,Youtube		6	2	3	1	5	4	7			1	4	4	3	2	4	3	2	3	4	2						3	1	I did not come across any unsafe content
233	3																		Instagram,Facebook,Snapchat,Youtube		5	3	2	1	6	4	7			1	4	4	4	2	4	3	2	2	3	2						2	2
235	1	0	3	Victoria	17	Female		Prefer not to say		Yes		Australian and Croatian	Yes, Aboriginal	Yes	Year 11 - 12		Student		Instagram,Facebook,Snapchat,Youtube			1	3	2		4				1	3	3	2	2	4	2	2	1	1	2						3	1	I deleted the post
235	2																		Instagram,Facebook,Snapchat,Youtube,Reddit		7	1	3	2	6	4	5			1	3	4	3	2	4	3	3	2	2	2						3	1	I deleted the post
235	3																		Instagram,Facebook,Snapchat,Youtube,Reddit		7	1	3	2	6	4	5			2	4	4	3	2	3	4	4	1	3	2						4
237	1	0	3	Victoria	23	Female		Lesbian		Yes		Australian and Irish	No	Yes	Completed bachelors degree		Student		Twitter,Instagram,Facebook,Snapchat,Tumblr,Youtube,Reddit		6	1	2	7	5	4	3	8		2	3	4	4	2	4	2	3	4	2	1	1	3				2	2
237	2																		Twitter,Instagram,Facebook,Snapchat,Tumblr,Youtube,Reddit		6	1	2	7	5	4	3			2	3	3	3	2	4	1	1	1	1	2						3	1	I hid the post so others couldn't see it,I reached out to the person who made the post	1
237	3																		Twitter,Instagram,Facebook,Snapchat,Tumblr,Youtube,Reddit		7	1	2	6	4	5	3			2	4	4	2	2	4	2	2	4	1	2						4
239	1	0	3	New South Wales	17	Female		Pansexual		Yes		Australian and British	No	Yes	Year 11 - 12		Student		Instagram,Facebook,Snapchat,Tumblr,Youtube,Reddit		7	1	3	4	6	2	5			1	4	4	4	2	4	2	3	4	3	2						3	2
239	2																		Twitter,Instagram,Facebook,Snapchat,Tumblr,Youtube,Reddit		6	1	3	4	7	2	5			2	4	4	2	1	4	1	1	3	4	2						4
239	3																		Instagram,Facebook,Snapchat,Youtube		6	1	3	4	7	2	5			2	3	4	3	3	4	3	3	1	4	2						4
241	1	0	3	South Australia	18	Female		Heterosexual/straight		Yes		Australian and Malaysian	No	Yes	Year 11 - 12		Student,Unemployed		Instagram,Facebook,Snapchat,Youtube			2	3	1		4				2	2	4	4	3	4	3	4	4	4	2						2	2
241	2																		Instagram,Facebook,Snapchat,Youtube		6	2	3	1	5	4	7			4	3	4	4	4	4	4	4	4	4	2						3	1	I did not come across any unsafe content
241	3																		Instagram,Facebook,Snapchat,Youtube		5	2	3	1	6	4	7			1	3	4	4	4	4	4	4	4	3	2						2	2
246	1	0	3	Queensland	19	Female		Bisexual		Yes		Australian	No	Yes	Some university		Student,Employed		Twitter,Instagram,Facebook,Snapchat,Youtube		1	2	4	3		5				2	3	4	4	3	4	4	4	4	2	2						4
246	2																		Twitter,Instagram,Facebook,Snapchat,Youtube		1	2	5	4	6	3	7			2	2	4	4	4	3	4	4	4	4	2						3	1	I reached out to the person who made the post
246	3																		Twitter,Instagram,Facebook,Snapchat,Youtube		5	7	4	6	2	3	1			2	3	4	4	4	4	4	4	1	4	2						4
250	1	0	3	New South Wales	16	Female		Heterosexual/straight		No	mandarin	Australian and Chinese	No	Yes	Year 11 - 12		Student,Employed		Instagram,Facebook,Snapchat,Youtube,Reddit			1	4	3		2	5			1	4	4	4	3	4	4	4	2	3	2						4
250	2																		Twitter,Instagram,Facebook,Youtube		4	1	3	5	7	2	6			1	3	4	4	3	3	3	3	2	3	2						4
250	3																		Twitter,Instagram,Facebook,Youtube		3	1	4	5	7	2	6			1	4	4	2	2	4	4	4	2	3	2						2	1	I did not come across any unsafe content
254	1	0	3	Victoria	17	Female		Heterosexual/straight		Yes		English and Australian citizen	No	Yes	Year 11 - 12		Student		Instagram,Facebook,Youtube		6	1	3	4	5	2	7	8		2	2	4	2	1	4	2	3	2	2	1	1	3				3	1	I did not come across any unsafe content
254	2																		Instagram,Facebook,Youtube		5	1	2	4	6	3	7			2	2	4	4	1	4	4	4	2	2	1	1	3				4
254	3																		Instagram,Facebook,Youtube		5	1	3	4	6	2	7			2	3	4	4	2	4	4	4	2	3	2						4
256	1	0	3	Western Australia	16	Female		Heterosexual/straight		Yes		Australian	No	Yes	Year 11 - 12		Student,Unemployed		Instagram,Snapchat,Youtube,Other (please specify):	Yubo		2		1		3				2	4	4	3	1	4	1	2	2	1	2						3	1	None of the above
256	2																		Instagram,Snapchat,Youtube		4	2	5	1	6	3	7			2	3	4	3	2	4	2	3	1	1	2						3	2
256	3																		Instagram,Snapchat,Youtube		4	2	6	1	5	3	7			2	3	4	3	2	4	3	4	2	4	2						3	1	I hid the post so others couldn't see it	1
259	1	0	5	Victoria	25	Male		Heterosexual/straight		Yes		Australian and irish	No	No			Employed		Twitter,Instagram,Facebook,Snapchat,Youtube,Reddit		5	4	1			3	2			1	3	4	4	2	4	3	4	2	4	2						4
259	2																		Twitter,Instagram,Facebook,Youtube,Reddit		5	2	1	6	7	4	3			2	3	4	4	3	4	3	4	2	4	2						4
259	3																		Instagram,Facebook,Youtube,Reddit		5	4	1	6	7	3	2			2	2	4	4	4	4	4	4	1	4	2						3	1	I deleted the post
265	1	0	3	New South Wales	25	Female		Heterosexual/straight		Yes		Caucasian Australian	No	No			Employed		Twitter,Instagram,Facebook,Youtube,Reddit		4	1	2			3	5			2	2	4	4	2	4	4	4	4	3	2						3	2
265	2																		Twitter,Instagram,Facebook,Youtube,Reddit,Other (please specify):	LinkedIn	5	1	2		7	3	6	4	LinkedIn	1	2	4	4	2	4	4	4	4	4	2						4
265	3																		Twitter,Instagram,Facebook,Youtube,Reddit,Other (please specify):		4	1	2		7	5	6	3		1	2	4	4	3	4	4	4	4	4	2						4
270	1	0	3	New South Wales	16	Female		Heterosexual/straight		Yes		English and Australian	No	Yes	Year 11 - 12		Student		Instagram,Facebook,Snapchat,Youtube			1	4	2		3				2	2	4	4	3	4	4	4	4	4	2						4
270	2																		Instagram,Facebook,Snapchat,Youtube		5	1	4	2	6	3	7			2	2	4	4	4	4	4	4	4	4	2						4
270	3																		Instagram,Facebook,Snapchat,Youtube		5	1	3	2	6	4	7			2	2	4	4	3	4	4	4	2	3	2						4
273	1	0	3	Tasmania	17	Female		Heterosexual/straight		Yes		Australian and Chinese	No	Yes	Year 11 - 12		Student		Instagram,Facebook,Snapchat,Youtube		7	1	3	2	5	4	6	8	-	2	3	2	3	1	4	2	2	1	2	1	1	3				2	1	I hid the post so others couldn't see it,I deleted the post,I reached out to the person who made the post	1
273	2																		Instagram,Facebook,Snapchat,Tumblr,Youtube		7	1	3	2	5	4	6			2	3	2	3	2	4	2	2	1	2	2						2	1	I deleted the post
273	3																		Instagram,Facebook,Snapchat,Tumblr,Youtube		7	1	3	2	5	4	6			2	3	2	2	2	2	3	2	2	2	2						3	1	I hid the post so others couldn't see it	1
280	1	0	3	Victoria	22	Female		Heterosexual/straight		Yes		Australian	No	No			Employed		Instagram,Facebook,Snapchat,Youtube			1	2	3		4				1	5	3	4	1	4	2	2	2	2	2						2	2
280	2																		Instagram,Facebook,Snapchat,Tumblr		5	1	2	3	4	6	7			1	5	4	4	3	4	3	2	1	4	2						4
280	3																		Instagram,Facebook,Snapchat,Tumblr		6	1	2	3	4	5	7			1	5	4	4	4	4	3	4	4	4	2						4
285	1	0	4	New South Wales	16	Female		Heterosexual/straight		Yes		Australian	No	Yes	Year 11 - 12		Student		Other (please specify):	No social media used for the month of September	7	5	4	2	6	3	8	1	Used no social media in September	1	3	3	4	3	4	4	3	2	2	1	2	3				4
285	2																		Instagram,Facebook,Snapchat,Youtube		7	4	3	1	5	2	6			1	3	4	4	3	4	4	4	2	3	2						3	1	I did not come across any unsafe content
285	3																		Instagram,Facebook,Snapchat,Youtube		7	4	2	1	6	3	5			1	3	4	4	4	4	4	4	2	2	1	1	3				4
290	1	0	4	Victoria	16	Female,Gender fluid,Not listed (please specify):	Demigirl	Pansexual		Yes		Latvian	No	Yes	Year 9 - 10		Student		Instagram,Facebook,Snapchat,Youtube		7	1	3	2	6	4	5	8		2	4	3	3	2	3	1	1	1	1	1	2	3				3	1	I deleted the post,I signposted to help lines,I did not come across any unsafe content
290	2																		Instagram,Facebook,Snapchat,Youtube		7	2	4	1	6	3	5			2	1	4	3	1	4	2	2	1	1	1	2	3				3	1	I did not come across any unsafe content
290	3																		Instagram,Facebook,Snapchat,Youtube		7	2	3	1	5	4	6			2	2	4	4	2	4	2	1	1	1	2						2	1	I hid the post so others couldn't see it	1
291	1	0	4	Victoria	23	Female		Heterosexual/straight		Yes		Australian	No	Yes	Some university		Student,Employed		Instagram,Facebook,Snapchat,Tumblr,Youtube			1	2	3		4				1	2	4	4	3	4	4	4	4	4	2						4
291	2																		Instagram,Facebook,Snapchat,Youtube		6	1	2	4	5	3	7			1	2	4	4	2	4	4	4	4	4	2						4
291	3																		Instagram,Facebook,Snapchat,Youtube,Reddit		7	1	2	4	6	3	5			1	4	4	4	2	4	4	4	4	4	2						4
292	1	0	4	Victoria	23	Female		Heterosexual/straight		No	Punjabi and Hindi	Indian	No	Yes	Year 11 - 12		Student		Instagram,Snapchat,Youtube		5	1	4	2	6	3	7			2	4	3	2	2	4	2	3	4	2	2						3	2
292	2																		Twitter,Instagram,Facebook,Snapchat,Youtube		5	1	3	2	6	4	7			2	3	4	3	3	3	2	3	2	1	1	2	3				3	1	I did not come across any unsafe content
292	3																		Instagram,Facebook,Snapchat,Youtube		7	1	3	2	6	4	5			2	3	3	3	2	3	3	3	1	2	1	2	3				3	1	I did not come across any unsafe content
296	1	0	4	New South Wales	18	Female		Bisexual		No	Hindi	Australian and Indian	No	Yes	Year 11 - 12		Student		Twitter,Instagram,Facebook,Snapchat,Youtube		3	1	5	4	6	2	7			1	2	3	3	2	3	2	2	2	2	1	1	3				3	1	I signposted to help lines
296	2																		Twitter,Instagram,Facebook,Snapchat,Tumblr,Youtube,Reddit		3	1	5	6	4	2	7			1	3	3	3	2	3	1	2	2	2	1	1	3				2	1	I deleted the post,I reached out to the person who made the post,I signposted to help lines
296	3																		Twitter,Instagram,Facebook,Snapchat,Youtube		2	1	4	5	6	3	7			1	3	3	2	2	3	1	2	1	2	2						2	1	I signposted to help lines
298	1	0	4	Victoria	16	Female		Lesbian		Yes		German	No	Yes	Year 9 - 10		Student		Twitter,Instagram,Facebook,Snapchat,Tumblr,Youtube,Reddit		5	4	6	7	3	1	2			2	3	4	4	1	4	2	2	1	1	2						4
298	2																		Twitter,Instagram,Facebook,Snapchat,Tumblr,Youtube,Reddit		3	5	6	4	1	2	7			2	4	2	1	3	2	2	3	4	3	2						4
298	3																		Twitter,Instagram,Facebook,Snapchat,Tumblr,Youtube,Reddit		2	4	5	6	3	1	7			2	4	4	4	1	4	3	1	1	1	2						2	1	I hid the post so others couldn't see it,I deleted the post,I reached out to the person who made the post	1
300	1	0	4	New South Wales	16	Female		Heterosexual/straight		Yes		Australian	No	Yes	Year 11 - 12		Student		Twitter,Instagram,Facebook,Snapchat,Youtube,Reddit		6	3	4	1		2	5			2	5	4	3	2	3	2	2	1	2	2						3	2
300	2																		Twitter,Instagram,Facebook,Snapchat,Youtube,Reddit,Other (please specify):	Tik tok	6	3	4	1		5	7	2	Tik tok	2	5	4	3	2	4	3	3	2	4	2						2	1	I did not come across any unsafe content
300	3																		Twitter,Instagram,Facebook,Snapchat,Youtube		5	3	2	1	7	4	6			1	5	4	4	4	4	4	4	3	2	2						2	2
301	1	0	4	New South Wales	17	Female		Heterosexual/straight		Yes		Australian and or slovakian	No	Yes	Year 11 - 12		Student,Employed		Twitter,Instagram,Snapchat,Youtube		4	3	5	1		2				1	3	4	3	2	4	3	4	1	4	2						3	1	I did not come across any unsafe content
301	2																		Instagram,Snapchat,Youtube		4	2	3	1	6	5	7			1	3	4	2	2	4	3	3	4	1	2						2	1	I did not come across any unsafe content
301	3																		Instagram,Facebook,Snapchat,Youtube		5	2	3	1	6	4	7			1	3	4	4	3	4	2	1	3	1	2						3	1	I deleted the post,I reached out to the person who made the post
306	1	0	4	New South Wales	16	Female		Questioning (not sure)		Yes		Australian and Lebanese and Italian	No	Yes	Year 9 - 10		Student,Employed		Instagram,Snapchat,Youtube		5	1	6	2	7	3	4	8	Skype	1	2	4	2	1	4	2	1	2	1	1	3	3				2	1	I hid the post so others couldn't see it,I deleted the post,I reached out to the person who made the post,I signposted to help lines	1
306	2																		Instagram,Snapchat,Youtube,Reddit		5	1	7	2	6	3	4			2	4	2	2	3	4	1	1	2	3	2						2	1	I did not come across any unsafe content
306	3																		Instagram,Snapchat,Youtube,Reddit		6	1	7	2	5	3	4			1	4	4	4	1	4	2	3	4	3	2						4
314	1	0	4	Victoria	23	Male		Heterosexual/straight		Yes		Indian	No	Yes	Completed bachelors degree		Student		Twitter,Instagram,Facebook,Snapchat,Youtube,Reddit		4	2	5	7	8	1	3	6	Slack	1	4	4	3	2	4	3	2	3	3	2						3	2
314	2																		Twitter,Instagram,Youtube,Reddit		3	2	6	5	7	1	4			1	2	4	4	4	4	4	4	3	4	2						4
314	3																		Twitter,Instagram,Youtube,Reddit		3	2	5	6	7	1	4			1	2	4	4	4	4	4	4	3	2	2						4
316	1	0	4	Victoria	16	Female		Heterosexual/straight		Yes		Australian and British	No	Yes	Year 9 - 10		Student		Twitter,Instagram,Facebook,Snapchat,Youtube		5	2	4	1	6	3	7			2	3	3	2	3	2	2	2	1	3	2						2	1	I deleted the post
316	2																		Instagram,Facebook,Snapchat,Youtube		5	2	3	1	6	4	7			2	3	3	4	3	2	2	3	1	1	2						3	2
316	3																		Instagram,Facebook,Snapchat,Youtube		5	2	4	1	7	3	6			2	3	4	3	1	3	1	1	3	2	2						4
320	1	0	4	New South Wales	17	Female		Heterosexual/straight		Yes		australian american	No	Yes	Year 11 - 12		Student,Employed		Twitter,Instagram,Facebook,Snapchat,Youtube		5	2	3	1		4				1	4	4	4	4	4	2	1	4	2	2						4
320	2																		Twitter,Instagram,Facebook,Snapchat,Youtube		5	2	3	1	7	4	6			1	4	4	3	3	3	4	2	4	2	2						3	1	I deleted the post
320	3																		Instagram,Facebook,Snapchat,Youtube		5	2	3	1	7	4	6			1	4	4	2	2	4	2	2	4	2	2						3	1	I did not come across any unsafe content
326	1	0	4	Victoria	16	Female		Bisexual		Yes		Australian	No	Yes	Year 9 - 10		Employed		Instagram,Facebook,Snapchat,Youtube,Reddit		6	2	4	1	7	3	5	8		1	2	4	1	1	3	2	3	2	2	2						2	1	I did not come across any unsafe content
326	2																		Twitter,Instagram,Facebook,Snapchat,Youtube,Reddit,Other (please specify):	tik tok	7	2	4	1		3	6	5	tik tok	1	3	4	2	1	4	2	3	1	3	2						1	1	I deleted the post
326	3																		Instagram,Facebook,Snapchat,Youtube,Reddit,Other (please specify):		7	2	3	1		4	5	6		1	3	2	2	1	4	3	3	1	3	2						2	1	I deleted the post
329	1	0	4	Tasmania	16	Female		Heterosexual/straight		Yes		Australian and Asian	Yes, Aboriginal	Yes	Year 9 - 10		Student		Instagram,Facebook,Snapchat,Youtube		5	2	3	1	6	4	7			1	4	2	2	1	2	1	3	1	1	1	1	3				1	1	I did not come across any unsafe content
329	2																		Instagram,Facebook,Snapchat,Youtube		6	2	3	1	5	4	7			2	4	2	2	1	1	3	3	1	1	2						2	2
329	3																		Instagram,Facebook,Snapchat,Youtube		6	2	3	1	5	4	7			1	4	3	2	2	2	3	3	1	1	2						3	2
332	1	0	4	Victoria	16	Female		Heterosexual/straight		Yes		Australian and English	No	Yes	Year 9 - 10		Student,Employed		Snapchat,Youtube,Other (please specify):	Pinterest				1						2	2	4	3	2	4	3	3	1	4	2						3	1	I did not come across any unsafe content
332	2																		Snapchat,Other (please specify):	Pinterest	6	4	3	1	5	2	7			1	2	4	3	3	4	3	4	1	3	2						4
332	3																		Snapchat		5	4	2	1	7	3	6			1	2	3	4	3	4	3	3	2	4	2						3	1	I did not come across any unsafe content
338	1	0	4	Victoria	18	Female		Heterosexual/straight		Yes		Australian and Malaysian	No	Yes	Year 11 - 12		Unemployed		Instagram,Facebook,Snapchat,Youtube		5	1	2	3	6	4	7			2	2	4	4	2	4	1	3	1	4	2						4
338	2																		Instagram,Facebook,Snapchat,Youtube		5	1	4	3	6	2	7			2	3	4	4	2	4	3	4	1	4	1	2	3				2	1	I deleted the post
338	3																		Instagram,Facebook,Snapchat,Youtube		5	1	2	3	6	4	7			2	3	4	4	2	4	3	4	1	2	2						4
342	1	0	4	New South Wales	17	Female		Heterosexual/straight		Yes		European Australian	No	Yes	Year 11 - 12		Student		Instagram,Snapchat,Youtube		5	2	3	1	6	4	7			2	4	4	4	3	4	3	3	3	3	2						3	2
342	2																		Instagram,Snapchat		4	2	3	1	6	5	7			2	3	4	2	3	3	3	3	2	2	2						2	1	I did not come across any unsafe content
342	3																		Instagram,Facebook,Snapchat,Youtube		5	2	3	1	7	4	6			2	2	4	3	2	3	3	3	1	4	1	1	3				2	1	I signposted to help lines
343	1	0	4	New South Wales	17	Female		Bisexual		Yes		Australian	No	No			Unemployed		Twitter,Instagram,Facebook,Snapchat,Youtube,Reddit		5	6	3	4	7	1	2			1	5	4	2	1	4	2	3	3	3	2						2	2
343	2																		Twitter,Instagram,Facebook,Snapchat,Youtube,Reddit		3	4	5	6	7	2	1			1	5	3	3	2	4	3	3	2	3	1	2	3				3	1	I reached out to the person who made the post
343	3																		Twitter,Instagram,Facebook,Snapchat,Youtube,Reddit		2	4	5	6	7	3	1			1	5	4	4	3	4	4	4	3	4	2						4
345	1	0	5	New South Wales	16	Female		Heterosexual/straight		Yes		Australian	No	Yes	Year 11 - 12		Student		Instagram,Facebook,Snapchat,Youtube			1	3	2		4				2	2	4	3	2	3	4	4	3	4	2						2	2
345	2																		Instagram,Facebook,Snapchat		6	1	3	2	5	4	7			2	2	4	3	3	4	4	4	3	3	2						3	1	I signposted to help lines
345	3																		Instagram,Facebook,Snapchat		7	1	3	2	6	4	5			2	2	4	3	3	4	4	4	3	2	1	2	3				3	1	I signposted to help lines
346	1	0	5	Victoria	21	Female		Heterosexual/straight		Yes		Australian	No	Yes	Some university		Student,Unemployed,Unable to work		Instagram,Facebook,Snapchat		7	3	2	1	6	4	5	8		1	5	2	2	2	3	2	2	1	1	2						1	1	I deleted the post,I did not come across any unsafe content
346	2																		Instagram,Facebook,Snapchat		5	3	2	1	7	4	6			1	5	3	2	2	2	2	1	1	1	1	1	3				5
346	3																		Instagram,Snapchat,Youtube		5	3	2	1	7	4	6			1	5	3	2	2	1	2	1	1	1	1	1	3				1	1	I reached out to the person who made the post
347	1	0	5	New South Wales	17	Female		Questioning (not sure)		Yes		Australian and Chinese	No	Yes	Year 11 - 12		Student		Instagram,Snapchat,Youtube		6	1	3	4	5	2	7			1	3	4	3	2	4	2	3	3	3	2						5
347	2																		Instagram,Facebook,Snapchat,Tumblr,Youtube		6	1	3	4	5	2	7			2	2	4	3	2	4	3	4	2	4	2						2	1	I did not come across any unsafe content
347	3																		Instagram,Facebook,Snapchat,Tumblr,Youtube		6	1	2	4	5	3	7			2	3	4	3	3	4	3	3	2	3	2						3	1	I did not come across any unsafe content
348	1	0	5	New South Wales	16	Female		Bisexual		Yes		Australian	No	Yes	Year 11 - 12		Student		Instagram,Facebook,Snapchat,Youtube		6	2	3	1	5	4	7	8		1	5	3	2	1	4	2	1	2	2	1	1	3				3	1	I hid the post so others couldn't see it	1
348	2																		Instagram,Facebook,Snapchat,Youtube		5	2	3	1	6	4	7			1	3	3	2	2	4	2	2	1	2	1	2	3				2	1	I hid the post so others couldn't see it	1
348	3																		Instagram,Facebook,Snapchat,Youtube		5	2	3	1	6	4	7			2	4	3	3	2	3	2	2	2	1	1	1	3				2	1	I hid the post so others couldn't see it	1
349	1	0	5	Victoria	17	Male		Bisexual		Yes		Australian	No	Yes	Year 11 - 12		Employed		Twitter,Instagram,Facebook,Snapchat,Tumblr,Youtube,Reddit		4	2	5	3	7	1	6			2	3	4	4	2	4	3	4	2	4	2						2	2
349	2																		Twitter,Instagram,Facebook,Snapchat,Youtube,Reddit		4	3	5	1	7	2	6			2	4	4	3	3	4	4	3	2	4	2						3	1	I deleted the post
349	3																		Twitter,Instagram,Facebook,Snapchat,Youtube,Reddit		4	3	5	2	7	1	6			2	3	4	3	4	4	4	4	4	4	2						2	2
350	1	0	5	New South Wales	16	Male		Heterosexual/straight		Yes		Australian and English	No	Yes	Year 11 - 12		Student,Unemployed		Twitter,Instagram,Facebook,Snapchat,Youtube,Reddit		4	6	5	2		1	3			2	5	4	4	2	4	3	4	4	3	2						2	2
350	2																		Twitter,Instagram,Facebook,Snapchat,Youtube,Reddit		6	5	2	1	7	4	3			2	4	4	3	2	3	3	2	1	3	2						2	1	I reached out to the person who made the post
350	3																		Twitter,Instagram,Facebook,Snapchat,Youtube,Reddit		6	5	4	1	7	2	3			2	4	4	2	2	4	3	3	2	2	2						2	1	I reached out to the person who made the post
352	1	0	5	Tasmania	17	Female		Heterosexual/straight		Yes		Australian	No	Yes	Year 11 - 12		Student,Employed		Instagram,Facebook,Snapchat,Youtube			2	4	1		3				2	3	4	4	3	4	2	3	1	2	2						4
352	2																		Instagram,Facebook,Snapchat,Youtube,Other (please specify):	Tiktok	7	2	3	1	6	4	5			2	2	4	4	2	4	2	4	2	3	1	1	3				4
352	3																		Instagram,Facebook,Snapchat,Youtube		7	2	3	1	5	4	6			2	3	4	4	2	4	2	4	2	2	1	2	3				2	1	I did not come across any unsafe content
356	1	0	5	Victoria	16	Female		Bisexual		Yes		Australian	No	Yes	Year 11 - 12		Student		Instagram,Facebook,Snapchat,Tumblr,Youtube,Reddit		7	2	4	1	5	3	6			2	4	3	1	2	4	2	2	3	2	2						2	2
356	2																		Instagram,Facebook,Snapchat,Youtube		5	1	4	3	6	2	7			2	2	4	4	3	4	4	3	4	4	1	2	3				2	1	I hid the post so others couldn't see it	1
356	3																		Instagram,Facebook,Snapchat,Youtube		5	1	4	2	6	3	7			2	3	3	4	3	4	3	3	2	3	2						2	1	I hid the post so others couldn't see it	1
358	1	0	5	New South Wales	21	Female		Heterosexual/straight		Yes		Australian	No	Yes	Some university		Unemployed		Instagram,Snapchat,Tumblr,Youtube,Reddit			3			4	1	2			2	3	3	1	2	2	3	3	3	4	2						2	2
358	2																		Tumblr,Youtube,Reddit		7	4	6	5	2	1	3			1	4	3	2	2	2	3	3	3	3	2						2	1	I deleted the post
358	3																		Snapchat,Tumblr,Youtube,Reddit		7	6	5	4	2	1	3			2	3	4	4	4	4	4	4	2	2	2						2	1	I deleted the post
359	1	0	5	Victoria	17	Female		Heterosexual/straight		Yes		Scottish and Australian	No	Yes	Year 11 - 12		Student		Instagram,Facebook,Snapchat,Youtube,Other (please specify):	Pinterest	8	1	4	2	7	3	6	5	Pinterest	1	4	3	3	2	3	2	3	3	3	1	2	3				3	2
359	2																		Twitter,Instagram,Facebook,Snapchat,Tumblr,Youtube,Reddit		7	1	3	2	6	4	5			1	5	3	4	2	4	1	1	2	2	1	2	3				3	1	I deleted the post,I reached out to the person who made the post
359	3																		Twitter,Instagram,Facebook,Snapchat,Tumblr,Youtube		6	1	2	4	5	3	7			1	5	4	4	2	4	2	1	1	2	1	2	3				3	1	I hid the post so others couldn't see it,I deleted the post,I reached out to the person who made the post,I signposted to help lines	1
360	1	0	5	New South Wales	17	Female		Bisexual		Yes		Dutch Australian	No	Yes	Year 9 - 10		Student		Instagram,Facebook,Snapchat,Tumblr,Youtube,Reddit		7	1	2	3	5	4	6	8		1	4	2	3	2	4	2	3	4	4	2						2	2
360	2																		Instagram,Facebook,Snapchat,Tumblr,Youtube,Reddit		7	1	2	4	5	3	6			2	4	3	2	2	2	2	2	3	3	1	1	3				3	2
360	3																		Twitter,Instagram,Facebook,Snapchat,Tumblr,Youtube,Reddit		7	1	2	3	6	4	5			2	4	4	3	2	4	3	4	2	2	1	2	3				2	1	I deleted the post,I reached out to the person who made the post
362	1	0	5	Victoria	22	Male		Heterosexual/straight		Yes		Egyptian	No	Yes	Completed bachelors degree		Student,Employed		Twitter,Instagram,Facebook,Snapchat,Youtube,Reddit		7	3	4	2	1	5	6			2	2	4	4	2	4	4	4	4	4	2						4
362	2																		Twitter,Instagram,Facebook,Snapchat,Youtube,Reddit		1	2	5	6	7	4	3			2	3	4	4	3	4	3	4	3	2	1	2	3				3	1	I did not come across any unsafe content
362	3																		Twitter,Instagram,Facebook,Snapchat,Youtube,Reddit		3	4	5	6	7	1	2			2	3	4	4	4	4	4	4	4	4	1	2	3				4
363	1	0	5	New South Wales	17	Male		Heterosexual/straight		Yes		Australian	No	Yes	Year 11 - 12		Student		Twitter,Instagram,Facebook,Youtube		2	3	4			1				1	4	3	3	2	3	3	3	2	3	2						4
363	2																		Twitter,Instagram,Facebook,Youtube		3	2	1	7	6	4	5			1	4	4	4	3	4	4	4	2	4	2						4
363	3																		Twitter,Instagram,Facebook,Youtube		2	4	3	5	6	1	7			1	4	4	3	1	4	3	4	2	4	2						3	1	I reached out to the person who made the post
364	1	0	5	New South Wales	17	Female		Heterosexual/straight		Yes		Australian	No	Yes	Some TAFE		Student,Employed		Instagram,Facebook,Snapchat,Youtube		5	2	1	3	6	4	7			2	3	4	3	2	3	1	3	4	2	1	2	3				2	2
364	2																		Instagram,Facebook,Snapchat,Youtube		5	3	1	2	6	4	7			1	3	4	2	1	4	3	3	2	3	2						2	1	I did not come across any unsafe content
364	3																		Instagram,Facebook,Snapchat,Youtube		6	2	1	3	5	4	7			2	3	4	4	3	4	2	3	2	3	2						3	1	I did not come across any unsafe content
366	1	0	5	Victoria	16	Female		Heterosexual/straight		Yes		Australian	No	Yes	Year 11 - 12		Student,Employed		Instagram,Facebook,Snapchat,Youtube		5	2	3	1	7	4	6			2	3	4	2	2	2	2	1	1	2	2						2	1	I hid the post so others couldn't see it,I deleted the post	1
366	2																		Twitter,Instagram,Facebook,Snapchat,Youtube		5	2	3	1	6	4	7			2	4	4	4	2	4	4	4	4	4	2						2	2
366	3																		Twitter,Instagram,Facebook,Snapchat,Youtube		5	2	3	1	6	4	7			2	3	4	4	1	4	4	4	4	4	2						1	1	I did not come across any unsafe content
367	1	0	5	New South Wales	18	Male,Trans		Bisexual		Yes		Australian and Chinese	No	Yes	Year 11 - 12		Employed		Instagram,Youtube,Reddit			1				2	3			2	3	4	4	2	3	1	2	3	4	2						2	2
367	2																		Instagram,Youtube		5	1	6	3	7	2	4			2	3	4	2	2	4	2	2	2	4	2						4
367	3																		Twitter,Instagram,Youtube		3	1	6	4	5	2	7			2	3	4	3	2	4	2	4	2	4	2						3	1	I deleted the post
368	1	0	5	Victoria	25	Female		Heterosexual/straight		Yes		Malaysian	No	No			Employed		Twitter,Instagram,Facebook,Snapchat,Youtube,Reddit		5	2	1	4		3	6			2	4	4	4	2	4	4	4	2	4	2						4
368	2																		Twitter,Instagram,Facebook,Snapchat,Youtube,Reddit		6	2	1	3	7	4	5			1	4	4	4	4	4	4	4	4	4	2						4
368	3																		Twitter,Instagram,Facebook,Snapchat,Youtube,Reddit		4	2	1	3	7	5	6			1	2	4	4	4	4	4	4	2	4	2						4
369	1	0	5	New South Wales	22	Trans		Not listed (please specify):	asexual	Yes		Australian and New Zealander	No	No			Employed		Twitter,Instagram,Facebook,Snapchat,Tumblr,Youtube,Reddit		1	4	3	5	7	2	6			1	3	2	3	2	3	2	2	2	4	2						2	1	I did not come across any unsafe content
369	2																		Twitter,Instagram,Facebook,Snapchat,Youtube,Reddit		1	6	5	4	7	2	3			1	3	2	4	2	4	1	2	2	4	2						3	1	I did not come across any unsafe content
369	3																		Twitter,Instagram,Facebook,Snapchat,Youtube,Reddit		1	6	5	4	7	2	3			1	1	4	4	2	4	2	4	2	4	2						3	1	I did not come across any unsafe content
371	1	0	5	Victoria	22	Male		Heterosexual/straight		Yes		Australian	No	Yes	Some university		Student		Instagram,Facebook,Snapchat,Youtube,Reddit			2	3	5		1	4			1	4	4	4	3	4	3	4	4	4	2						4
371	2																		Instagram,Facebook,Snapchat,Youtube,Reddit		7	2	5	4	6	1	3			2	4	4	4	3	4	4	4	4	4	2						4
371	3																		Instagram,Facebook,Snapchat,Youtube,Reddit		7	3	4	5	6	2	1			2	3	4	4	3	4	4	4	4	4	2						4
372	1	0	5	Victoria	16	Female		Questioning (not sure)		No	Hakka	East Timorese	No	Yes	Year 9 - 10		Student		Twitter,Instagram,Facebook,Snapchat,Tumblr,Youtube,Reddit		5	2	3	1	7	4	6			1	4	2	2	1	4	2	2	1	2	1	1	3				1	2
372	2																		Twitter,Instagram,Facebook,Snapchat,Tumblr,Youtube		6	1	2	3	5	4	7			1	4	4	4	1	4	2	2	1	1	1	1	3				2	1	I hid the post so others couldn't see it	1
372	3																		Instagram,Facebook,Snapchat,Tumblr,Youtube		7	2	3	1	5	4	6			2	3	4	4	2	4	2	4	1	3	2						4
374	1	0	5	Victoria	24	Male		Heterosexual/straight		Yes		Indian and Irish First Generation Australian	No	No			Employed		Twitter,Instagram,Facebook,Snapchat,Tumblr,Youtube,Reddit		7	1	2	4	6	3	5			1	3	4	4	1	4	2	2	4	2	2						4
374	2																		Twitter,Instagram,Facebook,Snapchat,Youtube,Reddit		6	2	4	5	7	1	3			1	2	4	4	2	4	1	3	1	1	2						3	1	I hid the post so others couldn't see it,I signposted to help lines	1
374	3																		Twitter,Instagram,Facebook,Snapchat,Tumblr,Youtube,Reddit		4	3	2	5	7	1	6			1	4	4	4	2	4	1	4	1	4	2						3	1	I signposted to help lines
384	1	0	7	Australian Capital Territory	20	Female		Bisexual		No	German	German	No	Yes	Some university		Student,Employed		Instagram,Facebook,Snapchat,Youtube,Reddit			5	2	3		1	4			1	4	4	4	1	4	3	2	1	4	2						3	2
384	2																		Instagram,Facebook,Snapchat,Youtube,Reddit		6	5	2	3	7	1	4			1	3	4	3	3	4	2	3	2	3	2						4
384	3																		Instagram,Facebook,Snapchat,Youtube,Reddit		7	4	2	3	6	1	5			1	3	4	4	2	4	4	4	4	2	2						4
385	1	0	7	New South Wales	17	Female		Bisexual		Yes		Australian and Dutch	No	Yes	Year 11 - 12		Unemployed		Twitter,Instagram,Facebook,Snapchat,Youtube,Reddit		6	1	4	2	7	3	5			1	3	4	2	1	4	1	2	1	1	1	2	3				3	1	I did not come across any unsafe content
385	2																		Twitter,Instagram,Snapchat		5	3	6	2	7	1	4			2	2	1	3	1	2	1	3	1	2	1	2	3				2	1	I reached out to the person who made the post,I signposted to help lines
385	3																		Twitter,Instagram,Snapchat,Youtube,Reddit		5	2	6	3	7	1	4			2	3	4	4	1	4	1	3	1	1	2						2	1	I did not come across any unsafe content
387	1	0	7	New South Wales	21	Male		Pansexual		Yes		Australian	No	Yes	Some TAFE		Student		Twitter,Facebook,Youtube,Reddit		3	5	2	7	6	1	4	8	NA	1	4	4	4	3	4	4	4	4	4	2						3	2
387	2																		Twitter,Instagram,Facebook,Youtube,Reddit		4	5	1	7	6	2	3			1	2	4	4	2	4	3	4	1	4	2						4
387	3																		Twitter,Instagram,Facebook,Youtube,Reddit		4	5	1	7	6	2	3			1	4	4	4	2	4	3	4	4	4	2						4
388	1	0	7	Victoria	16	Male		Heterosexual/straight		Yes		Australian and Vietnamese	No	Yes	Year 11 - 12		Student		Instagram,Facebook,Snapchat,Youtube		6	2	1	3	7	4	5			2	3	3	3	2	4	3	3	2	3	1	2	3				3	1	I deleted the post
388	2																		Twitter,Instagram,Facebook,Snapchat,Youtube,Reddit		6	2	1	3	7	5	4			2	3	4	4	3	4	3	3	3	2	2						4
388	3																		Twitter,Instagram,Facebook,Snapchat,Youtube,Reddit		5	3	1	4	7	2	6			2	3	4	4	3	4	4	4	4	4	2						4
389	1	0	7	South Australia	17	Not listed (please specify):	Agender	Not listed (please specify):	Asexual	Yes		Australian	No	Yes	Year 11 - 12		Student		Instagram,Facebook,Snapchat,Youtube		6	1	2	4	7	3	5			3	2	4	2	1	4	2	3	2	3	2						5
389	2																		Instagram,Facebook,Snapchat,Youtube		3	7	6	4	1	5	2			2	1	4	4	1	4	2	3	1	4	2						4
389	3																		Instagram,Facebook,Snapchat,Youtube		7	1	2	3	6	4	5			2	2	4	4	2	4	2	3	1	3	2						4
391	1	0	7	New South Wales	16	Male		Bisexual		No	Korean	Australian and Korean	No	Yes	Year 11 - 12		Student		Twitter,Instagram,Facebook,Snapchat,Youtube,Reddit,Other (please specify):	Discord	7	4	6	5	8	3	2	1	Discord	1	3	4	4	3	4	3	3	1	4	1	2	3				2	1	I did not come across any unsafe content
391	2																		Instagram,Facebook,Snapchat,Youtube,Reddit,Other (please specify):	Discord	7	4	6	5		3	2	1	Discord	1	4	4	4	3	4	2	1	1	2	2						4
391	3																		Instagram,Facebook,Snapchat,Youtube,Reddit,Other (please specify):		7	4	5	6		3	2	1		1	3	4	4	2	4	3	3	2	1	2						3	1	I did not come across any unsafe content
394	1	0	8	New South Wales	17	Male		Heterosexual/straight		Yes		Australian Indonesian Chinese	No	Yes	Year 11 - 12		Student		Facebook,Youtube		3	4	2	5	6	1	7	8		2	2	4	4	2	4	2	4	1	3	2						5
394	2																		Instagram,Facebook,Youtube,Reddit		6	4	1	5	7	2	3			1	3	4	1	1	4	2	3	1	2	2						1	1	I hid the post so others couldn't see it	1
394	3																		Facebook,Youtube,Reddit		4	5	1	6	7	2	3			2	3	4	4	1	4	2	4	1	4	2						1	1	I hid the post so others couldn't see it	1
396	1	0	8	New South Wales	19	Female		Heterosexual/straight		Yes		Australian	No	Yes	Some university		Student		Instagram,Facebook,Snapchat,Youtube			1	2	3		4				2	3	4	4	2	4	4	4	4	4	2						3	2
396	2																		Instagram,Facebook,Snapchat,Youtube		5	1	2	3	6	4	7			2	3	4	4	2	4	4	4	3	4	2						2	2
396	3																		Instagram,Facebook,Snapchat,Youtube		5	1	2	3	6	4	7			1	2	4	4	3	4	4	4	4	4	1	1	3				3	2
398	1	0	8	Victoria	19	Male		Bisexual		Yes		Filipino	No	Yes	Some TAFE		Employed		Instagram,Facebook,Snapchat,Youtube,Reddit		6	3	4	5	7	1	2			1	3	4	3	2	4	4	3	3	4	2						4
398	2																		Twitter,Instagram,Facebook		7	3	2	4	6	1	5			2	4	2	3	3	3	4	2	2	3	2						3	2
398	3																		Twitter,Instagram,Facebook,Snapchat,Youtube,Reddit		5	4	1	6	7	2	3			1	3	4	3	4	3	2	3	3	3	2						2	2
405	1	0	8	Victoria	16	Female		Bisexual		Yes		Australian	No	Yes	Year 9 - 10		Student,Employed		Twitter,Instagram,Facebook,Snapchat,Tumblr,Youtube,Reddit		6	2	3	1	7	4	5	8		1	5	2	3	1	4	1	4	4	2	1	1	3				1	2
405	2																		Instagram,Facebook,Snapchat,Youtube,Reddit		6	3	2	1	7	5	4			2	5	2	2	2	4	2	1	2	2	1	1	3				2	1	I deleted the post,I reached out to the person who made the post
405	3																		Instagram,Facebook,Snapchat,Youtube		5	3	2	1	7	4	6			1	5	2	3	1	4	3	1	1	1	1	1	3				1	1	I deleted the post
413	1	0	9	New South Wales	18	Female		Questioning (not sure)		No	Malayalam	Australia and Indian	No	Yes	Year 11 - 12		Student		Twitter,Instagram,Facebook,Tumblr,Youtube		4	2	3	7	5	1	6			2	4	4	2	2	2	2	3	4	2	2						2	2
413	2																		Twitter,Instagram,Facebook,Snapchat,Tumblr,Youtube,Reddit		4	1	2	7	6	3	5			2	3	4	3	2	4	3	3	1	2	1	2	3				2	1	I deleted the post
413	3																		Twitter,Instagram,Facebook,Youtube		4	3	1	7	6	2	5			2	4	4	2	2	4	3	3	2	4	2						3	2
415	1	0	10	New South Wales	18	Female		Bisexual		Yes		Australian and British and Maltese	No	No	Year 9 - 10		Employed		Twitter,Instagram,Facebook,Snapchat,Youtube,Reddit,Other (please specify):	Pinterest	4	2	7	5	8	1	6	3	Pinterest	1	3	4	2	2	4	3	3	1	3	2						2	2
415	2																		Twitter,Instagram,Facebook,Snapchat,Youtube,Reddit,Other (please specify):	Pintrist	5	2	6	4		1	7	3	Pintrist	1	3	4	3	3	4	4	3	4	3	2						3	2
415	3																		Twitter,Instagram,Facebook,Snapchat,Youtube,Reddit,Other (please specify):		7	2	4	5		1	6	3		2	3	4	3	3	4	4	4	4	4	2						3	2
417	1	0	9	Victoria	16	Female		Bisexual		Yes		Australian and Chinese	No	Yes	Year 11 - 12		Student		Instagram,Facebook,Snapchat,Tumblr,Youtube,Reddit		7	1	3	5	6	2	4			2	3	2	2	1	4	2	2	1	1	2						1	1	I hid the post so others couldn't see it,I reached out to the person who made the post	1
417	2																		Instagram,Facebook,Snapchat,Youtube,Reddit		7	1	2	4	6	3	5			1	2	2	2	1	4	3	2	1	1	2						1	1	I did not come across any unsafe content
417	3																		Instagram,Facebook,Snapchat,Youtube,Reddit		7	1	2	3	6	4	5			1	4	2	2	1	4	3	2	1	2	2						1	1	I did not come across any unsafe content
419	1	0	9	Victoria	17	Female		Questioning (not sure)		No	Vietnamese	Vietnamese	No	Yes	Year 11 - 12		Student		Twitter,Instagram,Facebook,Snapchat,Youtube,Reddit		4	2	3	5	7	1	6	8		1	4	4	4	2	2	3	2	4	2	1	3	3				3	2
419	2																		Instagram,Facebook,Youtube		4	2	3	6	7	1	5			1	2	4	3	1	3	2	3	2	2	2						2	1	I deleted the post
419	3																		Instagram,Youtube		4	2	3	6	7	1	5			2	2	4	4	2	3	3	2	1	2	1	3	3				2	1	I deleted the post
420	1	0	10	Victoria	17	Female		Bisexual		Yes		Australian and Vietnamese	No	Yes	Year 11 - 12		Student		Twitter,Instagram,Facebook,Tumblr,Youtube,Reddit		2	3	4	5	6	1	7			1	4	2	3	2	2	2	1	4	4	2						3	2
420	2																		Twitter,Instagram,Facebook,Snapchat,Youtube		6	5	3	4	1	7	2			1	5	3	2	1	3	2	3	3	2	2						3	2
420	3																		Twitter,Instagram,Facebook,Snapchat,Youtube		2	3	4	5	7	1	6			1	5	4	4	3	2	4	4	4	3	2						4
421	1	0	10	New South Wales	16	Female		Heterosexual/straight		No	Chinese	Australian and Chinese	No	Yes	Year 9 - 10		Student		Twitter,Instagram,Facebook,Snapchat,Youtube		5	2	3	4	7	1	6			1	5	4	4	2	4	3	4	4	4	2						3	2
421	2																		Twitter,Instagram,Facebook,Snapchat,Youtube,Reddit		3	1	4	5	7	2	6			1	5	4	3	2	4	4	4	2	4	2						2	1	I deleted the post
421	3																		Twitter,Instagram,Facebook,Snapchat,Youtube,Reddit		5	2	3	4	7	1	6			1	4	4	2	3	4	4	4	4	4	2						3	2
422	1	0	9	New South Wales	16	Female		Heterosexual/straight		Yes		Australian and Chinese	No	Yes	Year 11 - 12		Student		Instagram,Facebook,Snapchat,Youtube		6	1	2	4	7	3	5			2	3	4	2	1	3	2	2	3	3	2						2	2
422	2																		Instagram,Facebook,Snapchat,Youtube		5	1	2	3	6	4	7			1	4	3	3	4	4	4	4	2	2	2						3	1	I deleted the post
422	3																		Instagram,Facebook,Snapchat,Youtube		5	1	2	4	7	3	6			1	5	2	2	3	2	2	3	2	3	2						2	2
423	1	0	9	Victoria	21	Female		Prefer not to say		No	Sinhala	Sri Lankan and Australian	No	Yes	Completed bachelors degree		Student,Unemployed		Instagram,Facebook,Snapchat,Tumblr,Youtube,Reddit			1	3	4	6	2	5			1	3	4	4	2	3	2	3	1	3	2						1	1	I did not come across any unsafe content
423	2																		Instagram,Facebook,Snapchat,Tumblr,Youtube,Reddit		7	1	2	5	6	3	4			2	4	3	4	2	3	4	4	1	2	2						3	1	I did not come across any unsafe content
423	3																		Instagram,Facebook,Snapchat,Tumblr,Youtube,Reddit		7	1	2	4	6	3	5			2	4	4	3	3	4	3	4	1	4	2						3	1	I did not come across any unsafe content
426	1	0	9	Victoria	16	Female		Questioning (not sure)		Yes		Mostly european australian	No	Yes	Year 11 - 12		Student,Employed		Instagram,Facebook,Snapchat,Youtube,Reddit		7	2	6	5	8	1	3	4	Facebook messenger	1	4	3	3	2	4	2	2	4	3	2						2	2
426	2																		Instagram,Facebook,Snapchat,Youtube,Reddit		6	2	4	5	7	1	3			1	4	3	2	2	3	3	3	3	4	2						2	2
426	3																		Instagram,Facebook,Snapchat,Youtube,Reddit		6	1	3	5	7	2	4			2	4	2	3	2	4	2	2	3	2	2						3	1	I deleted the post
427	1	0	9	Victoria	23	Female		Heterosexual/straight		Yes		Australian and Greek	No	No	Completed bachelors degree		Employed		Instagram,Facebook,Snapchat,Tumblr,Youtube		6	1	2	4	5	3				2	4	4	4	2	4	3	4	4	4	2						3	2
427	2																		Instagram,Facebook,Snapchat,Youtube		6	1	2	3	5	4	7			2	4	4	4	3	4	4	4	3	4	2						3	1	I deleted the post,I reached out to the person who made the post
427	3																		Instagram,Facebook,Snapchat,Youtube,Other (please specify):		7	1	2	5	6	3		4		1	4	4	4	3	4	4	4	4	4	2						4
428	1	0	9	Victoria	22	Female		Heterosexual/straight		Yes		Australian and Lebanese	No	No	Completed bachelors degree		Employed		Instagram,Facebook,Snapchat		5	2	3	1	6	4	7	8	N/A	2	5	4	4	2	4	4	4	3	3	2						3	2
428	2																		Instagram,Facebook,Snapchat,Youtube		6	1	2	3	5	4	7			1	5	4	4	2	4	4	4	4	4	2						3	1	I did not come across any unsafe content
428	3																		Instagram,Facebook,Snapchat,Youtube		5	1	3	2	7	4	6			1	4	4	4	2	4	3	2	1	2	2						4
430	1	0	9	Victoria	16	Female		Lesbian		Yes		Australian	No	Yes	Year 11 - 12		Student		Instagram,Youtube			1				2				2	5	3	3	2	4	1	3	2	3	2						2	2
430	2																		Instagram,Snapchat,Youtube,Other (please specify):	discord	7	1	5	4		3	6	2	discord	1	5	1	1	1	3	1	1	3	2	2						1	2
430	3																		Instagram,Youtube		7	1	3	4	5	2	6			1	4	4	3	1	4	1	1	2	2	2						5
431	1	0	9	Tasmania	17	Female		Heterosexual/straight		Yes		Australian	No	Yes	Year 11 - 12		Student,Employed		Instagram,Facebook,Youtube			1	2			3				2	3	4	4	2	4	3	4	4	4	2						4
431	2																		Instagram,Facebook,Snapchat,Youtube,Reddit		6	1	3	4	7	2	5			2	3	3	4	2	4	3	3	2	3	2						3	1	I hid the post so others couldn't see it	1
431	3																		Instagram,Facebook,Youtube		6	1	3	4	7	2	5			2	4	4	4	3	4	4	4	4	4	2						2	2
432	1	0	9	Victoria	20	Male		Bisexual		Yes		American	No	No	Some TAFE		Unemployed		Facebook		5	4	1	2	7	3	6			2	2	2	2	1	2	2	2	2	2	1	2	3				3	1	I reached out to the person who made the post
432	2																		Twitter,Instagram,Facebook,Youtube		4	3	2	6	7	1	5			2	1	4	4	4	3	4	4	4	4	2						4
432	3																		Twitter,Instagram,Facebook,Youtube		1	4	5	3	6	2	7			2	2	4	4	4	4	4	4	4	4	2						4
433	1	0	9	New South Wales	23	Female		Heterosexual/straight		Yes		Singaporean	No	Yes	Some university		Student		Facebook,Youtube				1			2				2	1	4	3	2	3	4	3	4	4	2						3	2
433	2																		Facebook,Youtube		5	6	1	4		2	7	3	Don't use others, but have to fill in 7 platforms	2	2	4	2	2	4	2	1	1	3	2						2	1	I did not come across any unsafe content
433	3																		Facebook,Youtube		5	3	1	4	6	2	7			2	3	3	2	3	4	4	4	1	2	2						2	1	I hid the post so others couldn't see it,I deleted the post	1
435	1	0	9	Victoria	17	Male		Heterosexual/straight		Yes		Australian and Filipino	No	No	Year 11 - 12		Student,Unemployed		Twitter,Instagram,Facebook,Snapchat		2	3	1	4	7	5	6			1	5	2	1	1	1	3	2	1	3	2						2	1	None of the above
435	2																		Twitter,Instagram,Facebook,Snapchat,Youtube		3	7	6	5	1	4	2			4	5	4	3	1	3	4	4	2	4	2						3	1	I did not come across any unsafe content
435	3																		Twitter,Instagram,Facebook,Snapchat,Youtube		5	4	1	2	7	3	6			1	5	4	4	4	4	4	4	2	3	2						3	1	I hid the post so others couldn't see it	1
439	1	0	10	Victoria	16	Female		Heterosexual/straight		Yes		Australian	No	Yes	Year 9 - 10		Student		Instagram,Facebook,Snapchat,Youtube		7	3	4	2	6	5	8	1	Tik tok	2	3	3	3	2	4	2	2	3	4	2						3	1	I did not come across any unsafe content
439	2																		Instagram,Facebook,Snapchat,Youtube		6	2	3	1	5	4	7			2	4	4	3	1	4	2	2	1	2	2						3	1	I deleted the post
439	3																		Instagram,Facebook,Snapchat,Tumblr,Youtube		6	3	2	1	5	4	7			2	4	4	3	2	4	3	3	1	3	2						2	1	I did not come across any unsafe content
440	1	0	10	New South Wales	17	Female		Heterosexual/straight		Yes		Australian	No	Yes	Year 11 - 12		Student,Employed		Instagram,Snapchat,Youtube,Reddit		5	1	6	2	7	3	4			1	2	4	4	2	4	2	2	1	2	2						3	2
440	2																		Instagram,Snapchat,Youtube		5	1	4	2	6	3	7			1	3	4	4	3	4	4	4	2	4	2						4
440	3																		Instagram,Snapchat,Youtube		5	1	4	2	6	3	7			1	4	4	4	4	4	4	4	4	4	2						4
441	1	0	10	New South Wales	25	Gender fluid		Pansexual		Yes		Australian	No	Yes	Some TAFE		Employed		Instagram		5	1	7	3	4	2	6			1	2	4	3	1	4	4	4	4	3	2						2	2
441	2																		Instagram,Youtube		3	1	5	4	7	2	6			1	3	3	3	2	4	4	4	4	4	2						4
441	3																		Instagram,Youtube		3	1	4	7	6	2	5			1	3	4	3	3	4	4	4	1	4	2						4
444	1	0	10	Victoria	16	Female		Heterosexual/straight		Yes		Australian and French	No	Yes	Year 9 - 10		Student		Instagram,Snapchat,Tumblr,Youtube,Reddit		6	1	7	2	4	3	5			2	2	4	2	1	3	3	4	1	2	1	3	3				3	1	I reached out to the person who made the post
444	2																		Instagram,Snapchat,Tumblr,Youtube		6	1	7	2	4	3	5			2	2	4	3	2	4	4	3	2	3	1	2	3				3	1	I deleted the post
444	3																		Twitter,Instagram,Snapchat,Tumblr,Youtube		6	1	7	3	4	2	5			2	2	4	3	3	3	2	3	2	2	2						2	1	I deleted the post
445	1	0	10	Victoria	17	Female		Heterosexual/straight		Yes		Australian and Chinese	No	Yes	Year 11 - 12		Student		Twitter,Instagram,Facebook,Snapchat,Tumblr,Youtube		5	2	4	3	6	1				1	2	4	4	2	3	2	3	4	4	2						3	2
445	2																		Twitter,Instagram,Facebook,Snapchat,Youtube		4	2	3	5	7	1	6			1	4	4	4	2	4	3	4	2	4	2						4
445	3																		Instagram,Facebook,Youtube		4	3	2	5	6	1	7			1	3	4	4	4	4	3	4	1	4	2						4
447	1	0	10	New South Wales	24	Female		Heterosexual/straight		Yes		Australian Malaysian	No	Yes	Completed bachelors degree		Student		Instagram,Facebook,Snapchat,Tumblr,Youtube			2	1	4	5	3				2	2	4	4	3	4	4	4	4	4	2						3	2
447	2																		Twitter,Instagram,Facebook,Snapchat,Tumblr,Youtube		6	2	1	4	5	3	7			1	1	4	4	3	4	4	4	2	4	2						3	1	I did not come across any unsafe content
447	3																		Twitter,Instagram,Facebook,Snapchat,Tumblr,Youtube		6	2	1	4	5	3	7			1	2	4	4	3	4	4	4	3	4	2						4
448	1	0	10	New South Wales	19	Male		Heterosexual/straight		Yes		Australian	No	Yes	Some university		Student		Instagram,Facebook,Youtube,Reddit			4	2			1	3			2	1	4	4	3	4	4	4	4	4	2						3	2
448	2																		Instagram,Facebook,Youtube,Reddit		5	3	2	6	7	1	4			2	3	4	4	2	4	4	4	4	3	2						2	1	I did not come across any unsafe content
448	3																		Instagram,Facebook,Youtube,Reddit		5	3	4	6	7	1	2			2	3	4	4	2	4	4	4	4	4	2						3	2
449	1	0	10	Victoria	16	Male		Gay		Yes		Australian and new Zealand and Italian	No	Yes	Year 11 - 12		Student,Employed		Twitter,Instagram,Facebook,Snapchat,Tumblr,Youtube,Reddit		6	4	5	1	7	2	3			1	4	3	4	2	4	1	3	2	3	2						3	1	I did not come across any unsafe content
449	2																		Twitter,Instagram,Facebook,Snapchat,Tumblr,Youtube,Reddit		6	5	4	1	7	2	3			1	5	4	4	3	4	3	4	4	4	2						4
449	3																		Twitter,Instagram,Facebook,Snapchat,Tumblr,Youtube,Reddit		6	5	4	1	7	2	3			1	5	4	4	3	4	3	4	4	4	2						4
450	1	0	10	New South Wales	19	Male		Gay		Yes		Australian Greek	No	Yes	Some university		Student		Twitter,Instagram,Facebook,Snapchat,Tumblr,Youtube,Reddit		5	2	1	7	3	4	6			2	2	4	4	2	4	4	4	4	3	2						3	2
450	2																		Twitter,Instagram,Facebook,Snapchat,Tumblr,Youtube,Reddit,Other (please specify):	TikTok	3	2	1	7	5	6	4			1	5	4	4	2	4	4	4	3	4	2						2	1	I did not come across any unsafe content
450	3																		Twitter,Instagram,Facebook,Tumblr,Youtube,Reddit,Other (please specify):		3	2	1		4	6	5	7		1	5	4	4	2	4	3	4	3	4	2						3	1	I did not come across any unsafe content
452	1	0	10	Victoria	17	Male		Bisexual		Yes		Australian	No	Yes	Year 11 - 12		Student		Twitter,Instagram,Facebook,Snapchat,Youtube		5	4	1	2	6	3	7			2	3	4	3	2	4	2	1	1	3	2						3	1	I deleted the post
452	2																		Twitter,Instagram,Facebook,Snapchat,Youtube		3	4	2	1	6	5	7			3	2	3	4	2	4	2	2	1	1	2						4
452	3																		Twitter,Instagram,Facebook,Snapchat,Youtube		5	4	3	2	7	1	6			2	2	4	4	3	4	4	4	1	4	2						4
453	1	0	10	Victoria	19	Male		Heterosexual/straight		Yes		Australian	No	Yes	Some university		Student		Twitter,Instagram,Facebook,Snapchat,Tumblr,Youtube,Reddit		5	4	1	6	7	3	2			2	3	4	3	1	1	4	4	2	3	2						2	1	I deleted the post
453	2																		Twitter,Instagram,Facebook,Snapchat,Youtube,Reddit		6	4	3	5	7	1	2			2	2	3	4	2	4	3	3	1	4	2						2	1	I deleted the post
453	3																		Twitter,Instagram,Facebook,Snapchat,Youtube,Reddit		5	4	3	6	7	1	2			2	2	4	3	2	4	3	2	1	4	2						3	1	I deleted the post
454	1	0	10	New South Wales	17	Male		Heterosexual/straight		Yes		Australian	No	No	Year 11 - 12		Unemployed		Twitter,Instagram,Facebook,Snapchat,Youtube,Reddit		6	1	4	2		3	5			2	3	4	2	2	3	3	2	2	2	2						2	2
454	2																		Instagram,Snapchat,Youtube,Reddit		5	2	6	3	7	1	4			1	2	4	3	1	4	4	4	1	4	2						3	2
454	3																		Twitter,Instagram,Snapchat,Youtube,Reddit		5	2	6	3	7	1	4			1	3	4	4	3	4	4	4	2	4	2						4
455	1	0	10	Victoria	21	Male		Pansexual		No	Maori and Spanish	Maori and Hispanic	No	No	Some TAFE		Employed		Facebook,Snapchat,Youtube,Reddit		7	5	3	4	6	2	1			1	5	2	2	1	3	1	1	1	1	1	1	3				2	1	I hid the post so others couldn't see it,I reached out to the person who made the post	1
455	2																		Instagram,Facebook,Snapchat,Youtube,Reddit		6	5	2	4	7	3	1			1	5	2	1	1	3	2	1	1	1	1	1	3				2	1	I hid the post so others couldn't see it,I deleted the post,I reached out to the person who made the post	1
455	3																		Instagram,Facebook,Snapchat,Youtube,Reddit		6	5	3	4	7	2	1			1	5	4	3	3	4	2	2	1	2	2						2	1	I hid the post so others couldn't see it,I deleted the post,I reached out to the person who made the post	1
456	1	0	10	Victoria	25	Male		Heterosexual/straight		Yes		Australian and Irish	No	No	Completed bachelors degree		Employed		Twitter,Instagram,Facebook,Youtube,Reddit		4	2	1	7	6	3	5	8		1	3	4	3	1	4	2	2	4	4	1	1	3				2	2
456	2																		Twitter,Instagram,Facebook,Youtube,Reddit		5	2	1	7	6	3	4			1	4	4	4	2	4	2	3	2	3	1	1	3				3	1	I did not come across any unsafe content
456	3																		Twitter,Instagram,Facebook,Youtube,Reddit,Other (please specify):		6	3	2		7	1	5	4		1	4	4	4	2	4	2	4	4	4	1	1	3				3	2
460	1	0	11	New South Wales	16	Male		Heterosexual/straight		No	Teo Chew	Australian and Chinese	No	Yes	Year 11 - 12		Student		Instagram,Facebook,Snapchat,Youtube,Reddit		8	3	5	6	7	2	4	1	Discord	1	3	3	3	2	4	2	1	1	3	2						4
460	2																		Twitter,Instagram,Youtube,Reddit,Other (please specify):	Discord	5	3	6	7		4	2	1	Discord	1	3	3	4	2	4	4	4	1	2	2						4
460	3																		Twitter,Instagram,Facebook,Youtube,Reddit		4	2	5	7	6	3	1			1	4	4	4	2	4	3	3	1	3	2						3	1	I did not come across any unsafe content
461	1	0	11	New South Wales	17	Male		Heterosexual/straight		Yes		Australian andGerman	No	No	Year 9 - 10		Unemployed		Twitter,Instagram,Facebook,Snapchat,Youtube			2	4	5		3	1			1	3	4	2	2	4	3	3	2	4	2						2	2
461	2																		Facebook,Snapchat		6	3	2	1	7	4	5			2	2	4	3	2	4	3	4	1	3	2						3	2
461	3																		Facebook,Snapchat		5	3	2	1	7	4	6			2	2	4	4	3	4	3	4	2	3	2						3	1	I deleted the post
464	1	0	11	Tasmania	18	Female		Heterosexual/straight		Yes		Australian Dutch Chinese	No	Yes	Some university		Student,Employed		Instagram,Facebook,Youtube			1	2			3				2	2	4	4	2	4	3	4	4	4	2						4
464	2																		Instagram,Facebook,Youtube,Other (please specify):	Tiktok	5	2	1	6	7	3		4	Tiktok	2	4	4	4	2	4	4	4	4	4	2						3	1	I did not come across any unsafe content
464	3																		Instagram,Facebook,Youtube		7	3	2	6	5	1	4			2	3	4	4	4	4	4	4	4	4	2						4
467	1	0	11	Victoria	17	Female		Heterosexual/straight		Yes		australian	No	Yes	Year 11 - 12		Student,Employed		Instagram,Facebook,Snapchat,Youtube,Reddit		7	1	3	2	6	4	5			1	4	4	3	2	4	3	4	4	4	2						3	1	I did not come across any unsafe content
467	2																		Instagram,Facebook,Snapchat,Youtube,Reddit		6	1	3	2	7	4	5			1	5	4	3	2	4	2	3	3	4	2						3	2
467	3																		Instagram,Facebook,Snapchat,Youtube,Reddit		6	1	3	2	7	4	5			1	4	4	2	1	4	4	4	4	4	2						2	2
468	1	0	11	New South Wales	17	Female		Bisexual		Yes		Australian Tongan and Lebanese	No	No	Year 11 - 12		Unemployed		Instagram,Facebook,Snapchat,Youtube,Reddit		7	1	4	3	5	2	6			1	5	4	4	1	4	2	2	1	1	2						4
468	2																		Instagram,Facebook,Snapchat,Youtube		6	1	2	4	7	3	5			1	5	4	4	2	4	3	4	1	1	2						4
468	3																		Instagram,Facebook,Snapchat,Youtube,Reddit		7	1	4	3	6	2	5			1	5	4	4	3	4	3	3	1	1	2						4
469	1	0	11	Victoria	23	Female		Heterosexual/straight		Yes		Malaysian Chinese	No	Yes	Completed bachelors degree		Student		Instagram,Facebook,Youtube,Reddit			1	3			4	2			1	4	4	4	4	4	4	4	4	2	2						4
469	2																		Instagram,Facebook,Youtube,Reddit		6	1	3	7	5	2	4			1	5	4	3	3	4	3	2	1	1	2						3	1	I reached out to the person who made the post,I signposted to help lines
469	3																		Instagram,Facebook,Youtube,Reddit		5	1	3	6	7	2	4			1	5	3	3	2	4	2	1	1	1	1	1	3				4
470	1	0	11	Victoria	23	Male		Heterosexual/straight		Yes		Irish	No	No	Completed bachelors degree		Employed		Twitter,Instagram,Facebook,Snapchat,Tumblr,Youtube,Reddit		5	2	1	7	6	3	4	8	NA	1	3	4	2	2	4	2	4	4	4	2						2	2
470	2																		Twitter,Instagram,Facebook,Snapchat,Tumblr,Youtube,Reddit		3	1	2	7	6	4	5			1	4	4	4	2	4	3	4	2	4	2						2	2
470	3																		Twitter,Instagram,Facebook,Snapchat,Tumblr,Youtube,Reddit		4	1	2	5	7	3	6			2	4	4	4	3	4	3	4	4	4	2						2	1	I hid the post so others couldn't see it	1
471	1	0	11	Victoria	19	Trans,Not listed (please specify):	Non binary	Pansexual		Yes		Australian and Ashkenazi Jewish	No	Yes	Some university		Student		Twitter,Instagram,Snapchat,Tumblr,Youtube,Reddit		6	3	7	4	1	2	5			2	2	4	2	2	4	3	4	2	4	2						2	1	I deleted the post
471	2																		Instagram,Snapchat,Tumblr,Youtube		5	3		4	1	2	6	7	N/A	1	3	4	3	3	4	3	4	1	4	2						3	1	I deleted the post
471	3																		Instagram,Snapchat,Tumblr,Youtube,Reddit		6	4	7	3	1	2	5			2	2	4	4	4	4	4	4	4	4	2						4
472	1	0	11	Victoria	16	Male		Bisexual		Yes		Australian and Irish	No	Yes	Year 9 - 10		Student		Twitter,Instagram,Facebook,Snapchat,Tumblr,Youtube,Reddit		6	1	7	5	8	2	3	4	Tik Tok	1	4	4	3	2	4	2	2	3	3	2						3	1	I deleted the post
472	2																		Twitter,Instagram,Facebook,Snapchat,Tumblr,Youtube,Reddit		4	2	7	5	6	1	3			1	4	4	3	2	4	3	4	4	3	1	2	3				2	1	I deleted the post
472	3																		Twitter,Instagram,Facebook,Snapchat,Tumblr,Youtube,Reddit		4	1	6	5	7	2	3			1	5	4	3	1	4	2	4	2	3	2						2	1	I deleted the post
473	1	0	11	Victoria	17	Male		Heterosexual/straight		Yes		Australian	No	No	Year 11 - 12		Unemployed		Facebook,Snapchat,Youtube,Reddit			5	1	4		2	3			2	4	3	4	2	4	2	3	3	3	2						3	2
473	2																		Twitter,Instagram,Facebook,Snapchat,Youtube		3	4	1	2	7	5	6			1	3	2	2	2	4	3	3	2	2	1	3	3				3	1	I hid the post so others couldn't see it	1
473	3																		Twitter,Instagram,Facebook,Snapchat,Youtube,Reddit		6	2	1	3	7	4	5			1	3	3	3	2	4	3	2	3	3	2						2	1	I hid the post so others couldn't see it,I deleted the post,I reached out to the person who made the post	1
474	1	0	11	Victoria	16	Not listed (please specify):	Neutral	Heterosexual/straight		Yes		Chinese	No	Yes	Year 9 - 10		Student,Employed		Twitter,Instagram,Facebook,Snapchat,Youtube		5	2	3	1	6	4	7			2	3	4	4	2	4	3	4	1	3	2						2	1	I did not come across any unsafe content
474	2																		Twitter,Instagram,Facebook,Snapchat,Tumblr,Youtube,Reddit,Other (please specify):	TikTok	3	6	5	7	1	4	2			2	4	3	4	2	4	4	4	1	4	2						3	1	I did not come across any unsafe content
474	3																		Twitter,Instagram,Facebook,Snapchat,Youtube		5	3	4	1	6	2	7			2	3	4	2	4	4	3	4	1	2	2						2	1	I did not come across any unsafe content
476	1	0	11	Victoria	16	Female		Heterosexual/straight		Yes		Australian	No	Yes	Year 9 - 10		Student		Twitter,Instagram,Snapchat,Youtube,Reddit		4	3	6	5	7	2	1			1	5	4	2	2	4	3	4	4	3	2						2	2
476	2																		Twitter,Instagram,Facebook,Snapchat,Youtube,Reddit		4	3	6	5	7	1	2			2	4	4	3	3	4	2	2	1	2	2						3	1	I deleted the post,I reached out to the person who made the post
476	3																		Twitter,Instagram,Snapchat,Youtube,Reddit		5	4	6	3	7	1	2			1	5	4	4	3	4	3	3	1	1	2						3	1	I reached out to the person who made the post
478	1	0	11	New South Wales	16	Male		Questioning (not sure)		Yes		Australian and Philippines	No	Yes	Year 11 - 12		Employed		Twitter,Instagram,Facebook,Snapchat,Youtube,Reddit		5	2	3	4	7	1	6			1	4	3	4	2	4	3	3	2	4	1	1	3				3	2
478	2																		Twitter,Instagram,Facebook,Snapchat,Youtube,Other (please specify):	TikTok	5	1	4	3	7	2	6			1	4	2	3	2	2	1	2	1	2	1	3	3				3	1	I did not come across any unsafe content
478	3																		Twitter,Instagram,Facebook,Snapchat,Youtube		5	1	2	3	7	4	6			2	3	4	4	3	4	2	3	2	3	2						3	2
483	1	0	11	Victoria	18	Male		Gay		No	Spanish	Latino	No	Yes	Year 11 - 12		Student		Twitter,Instagram,Facebook,Snapchat,Youtube,Reddit		6	3	5	4	7	2	1			1	3	4	4	2	4	3	4	2	3	2						3	1	None of the above
483	2																		Twitter,Instagram,Facebook,Snapchat,Tumblr,Youtube,Reddit		6	4	3	5	7	2	1			1	4	4	4	2	4	4	4	2	4	2						3	1	I did not come across any unsafe content
483	3																		Instagram,Facebook,Snapchat,Youtube,Reddit		6	3	4	5	7	2	1			1	4	4	4	2	4	4	4	2	4	2						3	1	I did not come across any unsafe content
490	1	0	11	New South Wales	20	Male		Gay		Yes		Australian Polish Maltese	No	Yes	Some university		Employed		Twitter,Instagram,Facebook,Snapchat,Tumblr,Youtube,Reddit		1	3	2	4	7	5	6			1	4	4	1	2	3	3	2	2	3	2						1	2
490	2																		Twitter,Instagram,Facebook,Snapchat,Youtube,Reddit		2	3	1	5	7	4	6			1	4	3	2	2	2	3	3	2	2	1	2	3				2	1	I hid the post so others couldn't see it,I deleted the post	1
490	3																		Twitter,Instagram,Facebook,Snapchat,Youtube,Reddit		1	3	2	5	7	4	6			1	4	4	3	3	3	2	2	1	1	1	1	3				3	1	I hid the post so others couldn't see it	1
494	1	0	11	Victoria	22	Male		Heterosexual/straight		Yes		Australian and Chinese	No	Yes	Some university		Student,Employed		Instagram,Facebook,Snapchat,Youtube,Reddit			3	1			4	2			1	3	4	3	1	4	3	3	3	4	2						3	2
494	2																		Instagram,Facebook,Snapchat,Youtube,Reddit		7	2	1	5	6	4	3			1	4	4	3	2	4	4	4	2	4	2						3	1	I did not come across any unsafe content
494	3																		Instagram,Facebook,Snapchat,Youtube		5	1	3	2	6	4	7			2	3	4	4	2	4	3	1	1	1	1	2	3				4
495	1	0	11	New South Wales	17	Female		Heterosexual/straight		Yes		Australian	No	Yes	Year 11 - 12		Student		Instagram,Facebook,Snapchat,Youtube		5	1	4	3	7	2	6			2	4	4	4	3	4	4	4	4	4	2						3	1	I hid the post so others couldn't see it	1
495	2																		Instagram,Snapchat,Youtube		6	1	4	2	7	3	5			2	4	4	2	2	4	3	3	4	4	2						3	2
495	3																		Instagram,Snapchat,Youtube		6	1	4	2	7	3	5			2	3	4	3	3	4	3	4	3	4	2						4
497	1	0	11	Victoria	17	Male		Heterosexual/straight		Yes		Australian and or English	No	Yes	Year 11 - 12		Employed		Instagram,Snapchat,Youtube		6	2	5	1	7	3	4	8		2	2	4	3	1	4	3	1	4	4	2						3	1	None of the above
497	2																		Instagram,Facebook,Snapchat,Youtube,Reddit		5	1	4	2	7	3	6			2	2	3	4	3	4	3	2	2	2	2						4
497	3																		Instagram,Snapchat,Youtube,Reddit		2	6	3	7	1	5	4			2	1	2	3	2	2	1	3	2	3	2						4
498	1	0	12	Victoria	16	Female		Heterosexual/straight		Yes		New Zealand and Australian	No	Yes	Year 9 - 10		Student,Employed		Twitter,Instagram,Facebook,Snapchat,Youtube,Reddit		3	1	4	5	7	2	6			1	3	3	3	2	4	3	4	1	4	2						2	1	None of the above
498	2																		Twitter,Instagram,Facebook,Snapchat,Youtube,Reddit		3	1	4	5	7	2	6			1	3	4	4	2	4	3	4	1	2	2						3	1	I did not come across any unsafe content
498	3																		Twitter,Instagram,Facebook,Snapchat,Youtube		4	1	3	5	7	2	6			1	4	4	3	2	4	4	4	1	4	2						3	1	I did not come across any unsafe content
502	1	0	13	Victoria	18	Male		Gay		Yes		Primarily Australian but with Scottish influence from Mums side	No	Yes	Year 11 - 12		Student		Twitter,Instagram,Facebook,Snapchat,Youtube,Reddit		1	4	7	5	6	3	2			2	5	4	4	3	4	4	4	4	4	2						4
502	2																		Twitter,Instagram,Facebook,Snapchat,Tumblr,Youtube,Reddit		1	4	5	6	7	3	2			2	5	4	4	3	4	4	4	4	4	2						4
502	3																		Twitter,Instagram,Facebook,Snapchat,Tumblr,Youtube,Reddit		2	4	5	7	6	1	3			1	5	4	4	4	4	4	4	4	4	2						4
504	1	0	13	Victoria	25	Male		Heterosexual/straight		Yes		Australian	No	No	Some university		Employed		Instagram,Snapchat			2		3		1				2	4	4	3	3	3	3	3	3	4	2						3	2
504	2																		Instagram,Facebook,Snapchat,Youtube		6	1	4	2	7	3	5			2	4	4	4	3	4	4	4	4	4	2						4
504	3																		Instagram,Facebook,Snapchat,Youtube		6	1	4	3	7	2	5			2	4	4	4	4	4	3	2	4	4	2						4
505	1	0	13	Victoria	20	Male		Gay		Yes		Australian	No	Yes	Some university		Student		Instagram,Facebook,Snapchat,Reddit			3	1	5	6	2	4			2	3	4	2	2	4	3	3	3	3	2						3	2
505	2																		Instagram,Facebook,Snapchat,Youtube,Reddit		6	5	3	4	7	1	2			1	2	4	4	4	4	3	4	2	2	2						2	1	I deleted the post
505	3																		Instagram,Facebook,Snapchat,Youtube,Reddit		7	5	1	4	6	2	3			2	3	4	4	4	4	4	4	2	3	2						4
506	1	0	13	Victoria	25	Male		Not listed (please specify):	Somewhere between Hetero and Bi	Yes		Australian	No	No	Other (please specify):	Graduate Certificate	Employed		Facebook,Youtube,Reddit				1			2	3			2	2	4	4	2	4	4	4	4	4	2						3	2
506	2																		Instagram,Facebook,Youtube		7	3	1	6	5	2	4			2	2	4	4	3	4	4	4	3	3	2						3	1	I did not come across any unsafe content
506	3																		Instagram,Facebook,Youtube,Reddit		5	2	1	6	7	3	4			2	2	4	4	3	4	4	4	3	4	2						4
507	1	0	13	New South Wales	20	Male		Heterosexual/straight		Yes		Italian Australian and Filipino	No	No	Year 11 - 12		Employed		Instagram,Facebook,Snapchat		7	1	3	4	6	5	2	8		2	2	4	3	2	3	4	4	1	4	2						3	1	I did not come across any unsafe content
507	2																		Instagram,Facebook,Snapchat,Youtube,Reddit		6	1	4	5	7	3	2			1	3	4	4	3	4	4	4	4	4	2						4
507	3																		Instagram,Facebook,Snapchat,Youtube,Reddit		6	1	4	5	7	3	2			1	5	4	4	4	3	4	4	1	4	2						4
508	1	0	13	Victoria	21	Male		Heterosexual/straight		Yes		Australian and Irish	No	Yes	Some university		Student,Employed		Twitter,Instagram,Facebook		3	2	1							1	4	3	2	1	2	2	1	2	2	1	2	3				3	1	I deleted the post,I reached out to the person who made the post
508	2																		Twitter,Instagram,Facebook,Youtube		4	2	1	6	7	3	5			2	2	4	3	2	2	4	2	1	1	2						3	1	I reached out to the person who made the post
508	3																		Twitter,Instagram,Facebook,Youtube,Reddit		4	2	1	6	7	3	5			2	2	3	3	2	2	2	2	1	2	2						3	1	I did not come across any unsafe content
[truncated: 110 more columns]
