# Supplementary material for: Can a social media intervention improve online communication about suicide? A feasibility study examining the acceptability and potential impact of the #chatsafe campaign
Source: PLoS One. 2021 Jun 15;16(6):e0253278. doi: 10.1371/journal.pone.0253278 (PMC8205132; doi:10.1371/journal.pone.0253278)
Supplement: S2 Data — (XLSX) [file pone.0253278.s004.xlsx]

## Sheet: Sheet1
Week	Complete	PID	Language spoken at home	Student	ATSI	Nationality	Sexual orientation	Gender	Age	Q1 (What did you think of the content this week)	Q2 (Would you share the content)	Q3 (How did the content make you feel)
W1	1	3	0	0	0	0	3	4	18	4	5	3
W2	1	3	0	0	0	0	3	4	18	4	4	3
W3	1	3	0	0	0	0	3	4	18	4	3	3
W4	1	3	0	0	0	0	3	4	18	2	2	2
W5	1	3	0	0	0	0	3	4	18	4	4	4
W6	1	3	0	0	0	0	3	4	18	3	2	3
W7	1	3	0	0	0	0	3	4	18	4	3	4
W9	1	3	0	0	0	0	3	4	18	4	4	4
W10	1	3	0	0	0	0	3	4	18	4	4	4
W11	1	3	0	0	0	0	3	4	18	4	3	3
W12	1	3	0	0	0	0	3	4	18	4	2	3
W2	1	7	0	0	0	1	3	1	22	4	4	4
W2	1	14	0	0	0	0	1	1	19	4	4	4
W1	1	20	0	0	0	0	1	1	21	4	3	4
W2	1	20	0	0	0	0	1	1	21	4	3	3
W3	1	20	0	0	0	0	1	1	21	3	2	3
W4	1	20	0	0	0	0	1	1	21	4	3	3
W5	1	20	0	0	0	0	1	1	21	4	4	3
W6	1	20	0	0	0	0	1	1	21	3	2	2
W7	1	20	0	0	0	0	1	1	21	4	4	3
W8	1	20	0	0	0	0	1	1	21	2	2	3
W9	1	20	0	0	0	0	1	1	21	5	5	4
W10	1	20	0	0	0	0	1	1	21	4	4	4
W11	1	20	0	0	0	0	1	1	21	4	4	3
W12	1	20	0	0	0	0	1	1	21	3	2	3
W1	1	35	0	0	0	1	2	1	17	4	4	4
W2	1	35	0	0	0	1	2	1	17	4	4	4
W3	1	35	0	0	0	1	2	1	17	4	4	3
W4	1	35	0	0	0	1	2	1	17	4	4	4
W5	1	35	0	0	0	1	2	1	17	4	4	4
W6	1	35	0	0	0	1	2	1	17	4	4	4
W7	1	35	0	0	0	1	2	1	17	4	4	4
W8	1	35	0	0	0	1	2	1	17	4	4	4
W9	1	35	0	0	0	1	2	1	17	4	4	4
W10	1	35	0	0	0	1	2	1	17	4	4	4
W11	1	35	0	0	0	1	2	1	17	4	4	4
W12	1	35	0	0	0	1	2	1	17	5	4	5
W12	1	35	0	0	0	1	2	1	17	4	4	4
W1	1	43	0	0	0	1	1	2	16	4	3	4
W2	1	43	0	0	0	1	1	2	16	4	3	4
W3	1	43	0	0	0	1	1	2	16	4	4	4
W4	1	43	0	0	0	1	1	2	16	3	3	3
W5	1	43	0	0	0	1	1	2	16	3	3	3
W6	1	43	0	0	0	1	1	2	16	4	3	4
W7	1	43	0	0	0	1	1	2	16	4	3	4
W8	1	43	0	0	0	1	1	2	16	4	3	4
W9	1	43	0	0	0	1	1	2	16	4	3	4
W10	1	43	0	0	0	1	1	2	16	4	3	4
W11	1	43	0	0	0	1	1	2	16	4	4	4
W12	1	43	0	0	0	1	1	2	16	3	3	3
W1	1	49	0	0	0	0	4	1	18	4	2	4
W2	1	49	0	0	0	0	4	1	18	5	4	4
W3	1	49	0	0	0	0	4	1	18	2	1	2
W4	1	49	0	0	0	0	4	1	18	5	4	4
W5	1	49	0	0	0	0	4	1	18	3	1	3
W6	1	49	0	0	0	0	4	1	18	3	2	3
W7	1	49	0	0	0	0	4	1	18	4	3	4
W8	1	49	0	0	0	0	4	1	18	5	5	5
W9	1	49	0	0	0	0	4	1	18	4	3	4
W10	1	49	0	0	0	0	4	1	18	3	2	3
W11	1	49	0	0	0	0	4	1	18	4	4	4
W12	1	49	0	0	0	0	4	1	18	4	2	5
W1	1	55	0	0	0	0	2	3	17	5	3	4
W2	1	55	0	0	0	0	2	3	17	5	4	5
W3	1	55	0	0	0	0	2	3	17	5	5	4
W4	1	55	0	0	0	0	2	3	17	4	3	4
W6	1	55	0	0	0	0	2	3	17	4	4	4
W7	1	55	0	0	0	0	2	3	17	4	5	4
W8	1	55	0	0	0	0	2	3	17	5	4	5
W9	1	55	0	0	0	0	2	3	17	5	4	4
W10	1	55	0	0	0	0	2	3	17	5	5	5
W11	1	55	0	0	0	0	2	3	17	5	5	2
W12	1	55	0	0	0	0	2	3	17	5	5	5
W1	1	56	0	0	0	0	1	1	18	4	4	3
W2	1	56	0	0	0	0	1	1	18	4	4	5
W3	1	56	0	0	0	0	1	1	18	3	2	3
W4	1	56	0	0	0	0	1	1	18	4	4	5
W5	1	56	0	0	0	0	1	1	18	2	1	2
W6	1	56	0	0	0	0	1	1	18	4	4	4
W7	1	56	0	0	0	0	1	1	18	5	4	4
W8	1	56	0	0	0	0	1	1	18	4	4	4
W11	1	56	0	0	0	0	1	1	18	4	1	5
W12	1	56	0	0	0	0	1	1	18	4	4	4
W1	1	69	0	0	0	0	1	1	17	4	4	4
W2	1	69	0	0	0	0	1	1	17	5	5	5
W3	1	69	0	0	0	0	1	1	17	4	4	5
W4	1	69	0	0	0	0	1	1	17	5	5	5
W5	1	69	0	0	0	0	1	1	17	5	5	5
W6	1	69	0	0	0	0	1	1	17	4	4	4
W7	1	69	0	0	0	0	1	1	17	5	4	5
W8	1	69	0	0	0	0	1	1	17	5	5	5
W9	1	69	0	0	0	0	1	1	17	5	5	5
W10	1	69	0	0	0	0	1	1	17	5	4	5
W11	1	69	0	0	0	0	1	1	17	5	4	5
W12	1	69	0	0	0	0	1	1	17	5	5	5
W1	1	87	0	0	0	0	1	1	16	4	2	4
W2	1	87	0	0	0	0	1	1	16	5	3	4
W3	1	87	0	0	0	0	1	1	16	5	3	5
W4	1	87	0	0	0	0	1	1	16	4	1	5
W5	1	87	0	0	0	0	1	1	16	4	2	3
W6	1	87	0	0	0	0	1	1	16	4	3	5
W7	1	87	0	0	0	0	1	1	16	2	1	1
W8	1	87	0	0	0	0	1	1	16	5	4	5
W9	1	87	0	0	0	0	1	1	16	5	4	2
W10	1	87	0	0	0	0	1	1	16	4	5	5
W11	1	87	0	0	0	0	1	1	16	5	4	5
W12	1	87	0	0	0	0	1	1	16	5	5	5
W1	1	93	0	0	0	0	2	1	17	5	5	4
W1	1	93	0	0	0	0	2	1	17	4	5	3
W2	1	93	0	0	0	0	2	1	17	5	4	4
W2	1	93	0	0	0	0	2	1	17	5	5	4
W3	1	93	0	0	0	0	2	1	17	5	5	5
W3	1	93	0	0	0	0	2	1	17	5	4	3
W4	1	93	0	0	0	0	2	1	17	3	2	3
W5	1	93	0	0	0	0	2	1	17	4	5	5
W6	1	93	0	0	0	0	2	1	17	3	2	3
W7	1	93	0	0	0	0	2	1	17	4	5	4
W8	1	93	0	0	0	0	2	1	17	5	4	5
W9	1	93	0	0	0	0	2	1	17	5	5	5
W10	1	93	0	0	0	0	2	1	17	4	3	4
W11	1	93	0	0	0	0	2	1	17	4	5	3
W12	1	93	0	0	0	0	2	1	17	4	4	5
W12	1	97	0	0	0	0	1	2	16	5	2	4
W1	1	99	0	0	0	0	3	1	17	4	2	3
W2	1	99	0	0	0	0	3	1	17	4	2	3
W3	1	99	0	0	0	0	3	1	17	5	2	5
W4	1	99	0	0	0	0	3	1	17	3	4	4
W5	1	99	0	0	0	0	3	1	17	5	4	4
W6	1	99	0	0	0	0	3	1	17	2	5	2
W7	1	99	0	0	0	0	3	1	17	5	3	5
W8	1	99	0	0	0	0	3	1	17	4	4	4
W9	1	99	0	0	0	0	3	1	17	5	4	5
W10	1	99	0	0	0	0	3	1	17	5	4	5
W11	1	99	0	0	0	0	3	1	17	4	4	3
W12	1	99	0	0	0	0	3	1	17	5	4	4
W1	1	108	0	1	0	0	4	1	24	4	2	4
W2	1	108	0	1	0	0	4	1	24	5	3	4
W3	1	108	0	1	0	0	4	1	24	5	3	5
W4	1	108	0	1	0	0	4	1	24	3	2	3
W5	1	108	0	1	0	0	4	1	24	5	4	5
W6	1	108	0	1	0	0	4	1	24	5	4	5
W7	1	108	0	1	0	0	4	1	24	4	3	4
W8	1	108	0	1	0	0	4	1	24	4	3	4
W10	1	108	0	1	0	0	4	1	24	3	3	3
W11	1	108	0	1	0	0	4	1	24	4	3	3
W1	1	109	0	0	0	0	2	1	18	5	4	4
W2	1	109	0	0	0	0	2	1	18	5	4	5
W3	1	109	0	0	0	0	2	1	18	5	5	4
W4	1	109	0	0	0	0	2	1	18	5	3	4
W5	1	109	0	0	0	0	2	1	18	5	4	4
W6	1	109	0	0	0	0	2	1	18	5	5	5
W7	1	109	0	0	0	0	2	1	18	5	5	5
W9	1	109	0	0	0	0	2	1	18	5	5	4
W10	1	109	0	0	0	0	2	1	18	4	4	5
W11	1	109	0	0	0	0	2	1	18	5	2	2
W12	1	109	0	0	0	0	2	1	18	5	4	5
W1	1	110	0	0	0	0	1	1	18	4	5	3
W2	1	110	0	0	0	0	1	1	18	4	5	4
W3	1	110	0	0	0	0	1	1	18	4	5	4
W6	1	110	0	0	0	0	1	1	18	4	4	4
W8	1	110	0	0	0	0	1	1	18	4	4	4
W11	1	110	0	0	0	0	1	1	18	4	5	4
W1	1	113	0	0	0	1	1	2	17	4	2	5
W2	1	113	0	0	0	1	1	2	17	4	2	3
W3	1	113	0	0	0	1	1	2	17	4	2	4
W4	1	113	0	0	0	1	1	2	17	4	3	5
W5	1	113	0	0	0	1	1	2	17	4	3	4
W6	1	113	0	0	0	1	1	2	17	4	1	2
W7	1	113	0	0	0	1	1	2	17	4	4	5
W8	1	113	0	0	0	1	1	2	17	3	1	3
W9	1	113	0	0	0	1	1	2	17	4	3	5
W11	1	113	0	0	0	1	1	2	17	5	4	3
W12	1	113	0	0	0	1	1	2	17	4	3	4
W1	1	114	0	1	0	0	4	1	17	3	2	3
W2	1	114	0	1	0	0	4	1	17	4	3	3
W3	1	114	0	1	0	0	4	1	17	4	4	3
W5	1	114	0	1	0	0	4	1	17	4	2	2
W7	1	114	0	1	0	0	4	1	17	4	4	3
W1	1	115	0	0	0	0	2	1	17	5	5	5
W2	1	115	0	0	0	0	2	1	17	5	5	5
W3	1	115	0	0	0	0	2	1	17	5	4	4
W4	1	115	0	0	0	0	2	1	17	5	5	5
W5	1	115	0	0	0	0	2	1	17	5	5	5
W6	1	115	0	0	0	0	2	1	17	4	4	4
W7	1	115	0	0	0	0	2	1	17	5	4	5
W8	1	115	0	0	0	0	2	1	17	5	5	5
W9	1	115	0	0	0	0	2	1	17	5	5	5
W10	1	115	0	0	0	0	2	1	17	4	4	4
W11	1	115	0	0	0	0	2	1	17	5	5	5
W12	1	115	0	0	0	0	2	1	17	5	5	5
W1	1	116	0	0	0	0	4	3	18	5	4	5
W2	1	116	0	0	0	0	4	3	18	5	4	5
W3	1	116	0	0	0	0	4	3	18	5	5	4
W4	1	116	0	0	0	0	4	3	18	5	5	4
W5	1	116	0	0	0	0	4	3	18	4	4	4
W6	1	116	0	0	0	0	4	3	18	5	4	5
W7	1	116	0	0	0	0	4	3	18	5	4	5
W8	1	116	0	0	0	0	4	3	18	4	4	5
W9	1	116	0	0	0	0	4	3	18	4	4	4
W10	1	116	0	0	0	0	4	3	18	5	4	5
W11	1	116	0	0	0	0	4	3	18	4	4	5
W12	1	116	0	0	0	0	4	3	18	5	4	4
W1	1	118	0	0	0	0	4	1	18	4	5	4
W2	1	118	0	0	0	0	4	1	18	5	5	4
W3	1	118	0	0	0	0	4	1	18	2	4	2
W5	1	118	0	0	0	0	4	1	18	4	5	4
W6	1	118	0	0	0	0	4	1	18	2	4	3
W7	1	118	0	0	0	0	4	1	18	4	5	3
W8	1	118	0	0	0	0	4	1	18	5	4	4
W9	1	118	0	0	0	0	4	1	18	5	4	4
W10	1	118	0	0	0	0	4	1	18	5	5	5
W11	1	118	0	0	0	0	4	1	18	4	5	4
W12	1	118	0	0	0	0	4	1	18	5	5	4
W1	1	120	0	1	0	0	1	1	21	4	3	4
W2	1	120	0	1	0	0	1	1	21	4	4	4
W3	1	120	0	1	0	0	1	1	21	4	4	3
W4	1	120	0	1	0	0	1	1	21	4	4	5
W5	1	120	0	1	0	0	1	1	21	4	4	3
W6	1	120	0	1	0	0	1	1	21	4	4	4
W7	1	120	0	1	0	0	1	1	21	5	4	5
W8	1	120	0	1	0	0	1	1	21	4	4	4
W9	1	120	0	1	0	0	1	1	21	4	4	4
W10	1	120	0	1	0	0	1	1	21	4	4	4
W12	1	120	0	1	0	0	1	1	21	5	4	4
W1	1	121	0	1	0	0	1	1	20	4	3	4
W2	1	121	0	1	0	0	1	1	20	4	4	4
W3	1	121	0	1	0	0	1	1	20	5	5	5
W4	1	121	0	1	0	0	1	1	20	4	4	4
W5	1	121	0	1	0	0	1	1	20	5	4	4
W6	1	121	0	1	0	0	1	1	20	4	3	3
W7	1	121	0	1	0	0	1	1	20	4	4	4
W9	1	121	0	1	0	0	1	1	20	4	4	3
W10	1	121	0	1	0	0	1	1	20	5	4	5
W11	1	121	0	1	0	0	1	1	20	4	4	4
W12	1	121	0	1	0	0	1	1	20	5	4	5
W1	1	123	0	0	0	0	1	1	16	5	4	5
W2	1	123	0	0	0	0	1	1	16	4	5	4
W3	1	123	0	0	0	0	1	1	16	4	3	4
W4	1	123	0	0	0	0	1	1	16	4	4	4
W5	1	123	0	0	0	0	1	1	16	4	4	4
W6	1	123	0	0	0	0	1	1	16	4	4	4
W7	1	123	0	0	0	0	1	1	16	4	4	4
W8	1	123	0	0	0	0	1	1	16	4	4	4
W10	1	123	0	0	0	0	1	1	16	4	3	4
W11	1	123	0	0	0	0	1	1	16	4	4	4
W12	1	123	0	0	0	0	1	1	16	5	4	5
W1	1	127	0	0	0	0	1	1	16	4	4	5
W2	1	127	0	0	0	0	1	1	16	5	4	5
W3	1	127	0	0	0	0	1	1	16	4	3	4
W4	1	127	0	0	0	0	1	1	16	5	4	5
W5	1	127	0	0	0	0	1	1	16	5	4	5
W6	1	127	0	0	0	0	1	1	16	3	3	3
W1	1	129	1	0	0	0	1	1	22	4	4	4
W2	1	129	1	0	0	0	1	1	22	4	4	4
W1	1	131	0	0	0	0	1	1	17	4	4	4
W2	1	131	0	0	0	0	1	1	17	4	5	5
W3	1	131	0	0	0	0	1	1	17	4	5	5
W4	1	131	0	0	0	0	1	1	17	4	3	4
W5	1	131	0	0	0	0	1	1	17	5	4	3
W6	1	131	0	0	0	0	1	1	17	4	4	4
W7	1	131	0	0	0	0	1	1	17	5	5	4
W9	1	131	0	0	0	0	1	1	17	5	5	5
W10	1	131	0	0	0	0	1	1	17	5	4	4
W11	1	131	0	0	0	0	1	1	17	3	3	3
W12	1	131	0	0	0	0	1	1	17	4	4	4
W1	1	132	0	0	0	0	1	1	17	5	5	5
W10	1	132	0	0	0	0	1	1	17	5	5	5
W1	1	135	0	0	0	0	1	1	20	5	4	4
W2	1	135	0	0	0	0	1	1	20	5	5	5
W3	1	135	0	0	0	0	1	1	20	4	4	4
W4	1	135	0	0	0	0	1	1	20	5	5	5
W5	1	135	0	0	0	0	1	1	20	4	3	3
W6	1	135	0	0	0	0	1	1	20	2	2	3
W7	1	135	0	0	0	0	1	1	20	5	4	4
W8	1	135	0	0	0	0	1	1	20	5	4	5
W9	1	135	0	0	0	0	1	1	20	5	5	5
W1	1	136	1	0	0	0	1	1	18	5	5	5
W2	1	136	1	0	0	0	1	1	18	5	5	5
W3	1	136	1	0	0	0	1	1	18	5	5	5
W4	1	136	1	0	0	0	1	1	18	5	5	5
W5	1	136	1	0	0	0	1	1	18	5	5	5
W6	1	136	1	0	0	0	1	1	18	5	5	4
W7	1	136	1	0	0	0	1	1	18	5	5	5
W8	1	136	1	0	0	0	1	1	18	3	2	2
W9	1	136	1	0	0	0	1	1	18	5	5	5
W10	1	136	1	0	0	0	1	1	18	4	5	5
W11	1	136	1	0	0	0	1	1	18	5	5	4
W12	1	136	1	0	0	0	1	1	18	5	5	5
W1	1	140	0	0	0	0	1	1	24	5	4	4
W2	1	140	0	0	0	0	1	1	24	4	4	5
W3	1	140	0	0	0	0	1	1	24	2	2	4
W4	1	140	0	0	0	0	1	1	24	4	4	5
W5	1	140	0	0	0	0	1	1	24	5	4	4
W6	1	140	0	0	0	0	1	1	24	4	4	5
W7	1	140	0	0	0	0	1	1	24	5	5	5
W8	1	140	0	0	0	0	1	1	24	2	2	2
W9	1	140	0	0	0	0	1	1	24	5	5	5
W10	1	140	0	0	0	0	1	1	24	5	4	5
W1	1	141	0	0	0	0	4	1	17	5	4	4
W2	1	141	0	0	0	0	4	1	17	5	4	5
W3	1	141	0	0	0	0	4	1	17	4	4	5
W4	1	141	0	0	0	0	4	1	17	2	2	3
W5	1	141	0	0	0	0	4	1	17	4	3	4
W6	1	141	0	0	0	0	4	1	17	5	5	5
W7	1	141	0	0	0	0	4	1	17	5	5	4
W8	1	141	0	0	0	0	4	1	17	2	2	3
W10	1	141	0	0	0	0	4	1	17	4	4	4
W11	1	141	0	0	0	0	4	1	17	5	5	4
W12	1	141	0	0	0	0	4	1	17	4	4	5
W1	1	142	0	0	0	0	4	1	20	5	5	4
W2	1	142	0	0	0	0	4	1	20	5	5	5
W3	1	142	0	0	0	0	4	1	20	5	5	4
W4	1	142	0	0	0	0	4	1	20	5	5	4
W6	1	142	0	0	0	0	4	1	20	5	5	5
W7	1	142	0	0	0	0	4	1	20	5	5	4
W8	1	142	0	0	0	0	4	1	20	5	5	4
W9	1	142	0	0	0	0	4	1	20	4	4	4
W10	1	142	0	0	0	0	4	1	20	5	5	5
W12	1	142	0	0	0	0	4	1	20	5	5	5
W1	1	143	0	0	0	1	1	1	21	4	4	4
W2	1	143	0	0	0	1	1	1	21	4	5	4
W3	1	143	0	0	0	1	1	1	21	4	4	3
W4	1	143	0	0	0	1	1	1	21	5	5	5
W5	1	143	0	0	0	1	1	1	21	5	5	5
W6	1	143	0	0	0	1	1	1	21	4	4	3
W7	1	143	0	0	0	1	1	1	21	3	3	3
W8	1	143	0	0	0	1	1	1	21	3	2	2
W9	1	143	0	0	0	1	1	1	21	5	5	5
W10	1	143	0	0	0	1	1	1	21	3	3	3
W11	1	143	0	0	0	1	1	1	21	5	5	4
W12	1	143	0	0	0	1	1	1	21	5	5	5
W1	1	147	0	0	0	0	1	2	22	4	2	4
W2	1	147	0	0	0	0	1	2	22	4	2	5
W3	1	147	0	0	0	0	1	2	22	4	2	2
W4	1	147	0	0	0	0	1	2	22	4	1	4
W5	1	147	0	0	0	0	1	2	22	1	1	2
W6	1	147	0	0	0	0	1	2	22	2	2	2
W7	1	147	0	0	0	0	1	2	22	4	2	4
W8	1	147	0	0	0	0	1	2	22	4	2	4
W9	1	147	0	0	0	0	1	2	22	4	2	4
W12	1	147	0	0	0	0	1	2	22	4	4	4
W1	1	148	0	0	0	0	4	1	16	4	2	4
W2	1	148	0	0	0	0	4	1	16	4	4	5
W3	1	148	0	0	0	0	4	1	16	3	4	3
W4	1	148	0	0	0	0	4	1	16	4	4	4
W5	1	148	0	0	0	0	4	1	16	4	4	4
W6	1	148	0	0	0	0	4	1	16	4	3	3
W7	1	148	0	0	0	0	4	1	16	4	3	4
W9	1	148	0	0	0	0	4	1	16	4	4	5
W10	1	148	0	0	0	0	4	1	16	4	4	4
W12	1	148	0	0	0	0	4	1	16	4	4	4
W1	1	149	0	0	0	1	2	1	16	4	2	3
W2	1	149	0	0	0	1	2	1	16	4	3	3
W3	1	149	0	0	0	1	2	1	16	4	4	3
W4	1	149	0	0	0	1	2	1	16	3	2	3
W6	1	149	0	0	0	1	2	1	16	3	2	3
W7	1	149	0	0	0	1	2	1	16	4	2	4
W8	1	149	0	0	0	1	2	1	16	4	2	4
W9	1	149	0	0	0	1	2	1	16	4	2	2
W10	1	149	0	0	0	1	2	1	16	4	2	4
W11	1	149	0	0	0	1	2	1	16	4	4	3
W1	1	150	0	0	0	0	1	1	18	4	3	4
W2	1	150	0	0	0	0	1	1	18	5	5	5
W3	1	150	0	0	0	0	1	1	18	2	2	2
W5	1	150	0	0	0	0	1	1	18	2	2	2
W6	1	150	0	0	0	0	1	1	18	4	4	4
W7	1	150	0	0	0	0	1	1	18	4	4	4
W1	1	154	0	0	0	0	1	2	16	5	4	5
W2	1	154	0	0	0	0	1	2	16	5	4	5
W3	1	154	0	0	0	0	1	2	16	5	4	5
W4	1	154	0	0	0	0	1	2	16	5	4	5
W5	1	154	0	0	0	0	1	2	16	4	2	4
W6	1	154	0	0	0	0	1	2	16	2	2	4
W7	1	154	0	0	0	0	1	2	16	5	4	5
W8	1	154	0	0	0	0	1	2	16	5	5	5
W9	1	154	0	0	0	0	1	2	16	5	5	5
W10	1	154	0	0	0	0	1	2	16	4	2	5
W11	1	154	0	0	0	0	1	2	16	5	5	5
W12	1	154	0	0	0	0	1	2	16	5	5	5
W1	1	155	0	1	0	0	3	2	24	5	4	4
W2	1	155	0	1	0	0	3	2	24	5	5	5
W3	1	155	0	1	0	0	3	2	24	4	4	5
W4	1	155	0	1	0	0	3	2	24	4	4	5
W5	1	155	0	1	0	0	3	2	24	5	5	5
W6	1	155	0	1	0	0	3	2	24	5	5	5
W7	1	155	0	1	0	0	3	2	24	5	5	5
W8	1	155	0	1	0	0	3	2	24	5	5	5
W9	1	155	0	1	0	0	3	2	24	5	5	5
W10	1	155	0	1	0	0	3	2	24	5	5	5
W11	1	155	0	1	0	0	3	2	24	5	5	5
W12	1	155	0	1	0	0	3	2	24	5	5	5
W12	1	156	0	0	0	0	1	1	16	5	3	5
W1	1	157	0	0	0	0	4	1	16	4	4	4
W2	1	157	0	0	0	0	4	1	16	5	4	5
W12	1	157	0	0	0	0	4	1	16	4	4	4
W1	1	160	0	0	0	0	1	2	16	3	2	3
W2	1	160	0	0	0	0	1	2	16	4	4	4
W3	1	160	0	0	0	0	1	2	16	4	4	3
W4	1	160	0	0	0	0	1	2	16	2	2	2
W5	1	160	0	0	0	0	1	2	16	4	4	4
W6	1	160	0	0	0	0	1	2	16	2	2	2
W7	1	160	0	0	0	0	1	2	16	4	4	4
W8	1	160	0	0	0	0	1	2	16	2	2	2
W9	1	160	0	0	0	0	1	2	16	4	4	4
W10	1	160	0	0	0	0	1	2	16	3	2	3
W11	1	160	0	0	0	0	1	2	16	4	2	3
W12	1	160	0	0	0	0	1	2	16	3	2	3
W1	1	163	0	1	0	0	2	1	22	4	2	4
W2	1	163	0	1	0	0	2	1	22	4	2	4
W3	1	163	0	1	0	0	2	1	22	4	4	4
W4	1	163	0	1	0	0	2	1	22	4	2	4
W5	1	163	0	1	0	0	2	1	22	5	4	4
W8	1	163	0	1	0	0	2	1	22	1	1	1
W9	1	163	0	1	0	0	2	1	22	4	2	4
W10	1	163	0	1	0	0	2	1	22	3	2	3
W11	1	163	0	1	0	0	2	1	22	3	3	3
W12	1	163	0	1	0	0	2	1	22	4	4	4
W1	1	170	0	0	0	0	2	4	16	4	4	4
W4	1	170	0	0	0	0	2	4	16	5	4	4
W5	1	170	0	0	0	0	2	4	16	5	4	5
W6	1	170	0	0	0	0	2	4	16	5	5	5
W8	1	170	0	0	0	0	2	4	16	5	5	5
W9	1	170	0	0	0	0	2	4	16	5	5	4
W1	1	172	0	0	0	0	1	1	16	4	5	4
W2	1	172	0	0	0	0	1	1	16	5	4	5
W3	1	172	0	0	0	0	1	1	16	4	2	5
W4	1	172	0	0	0	0	1	1	16	4	3	5
W5	1	172	0	0	0	0	1	1	16	4	3	5
W7	1	172	0	0	0	0	1	1	16	4	5	5
W8	1	172	0	0	0	0	1	1	16	2	3	4
W9	1	172	0	0	0	0	1	1	16	5	5	5
W10	1	172	0	0	0	0	1	1	16	4	3	4
W12	1	172	0	0	0	0	1	1	16	4	4	5
W1	1	173	1	0	0	0	4	1	18	4	4	5
W3	1	173	1	0	0	0	4	1	18	5	4	5
W4	1	173	1	0	0	0	4	1	18	5	4	5
W5	1	173	1	0	0	0	4	1	18	5	5	5
W6	1	173	1	0	0	0	4	1	18	5	4	4
W7	1	173	1	0	0	0	4	1	18	5	4	5
W8	1	173	1	0	0	0	4	1	18	5	5	5
W9	1	173	1	0	0	0	4	1	18	5	5	5
W10	1	173	1	0	0	0	4	1	18	5	4	5
W11	1	173	1	0	0	0	4	1	18	5	5	5
W12	1	173	1	0	0	0	4	1	18	5	5	5
W1	1	174	0	0	0	0	2	1	17	4	2	4
W2	1	174	0	0	0	0	2	1	17	5	4	5
W3	1	174	0	0	0	0	2	1	17	3	3	3
W4	1	174	0	0	0	0	2	1	17	3	3	3
W5	1	174	0	0	0	0	2	1	17	4	4	4
W6	1	174	0	0	0	0	2	1	17	5	5	4
W7	1	174	0	0	0	0	2	1	17	5	5	5
W8	1	174	0	0	0	0	2	1	17	4	5	4
W9	1	174	0	0	0	0	2	1	17	5	5	5
W10	1	174	0	0	0	0	2	1	17	5	5	5
W11	1	174	0	0	0	0	2	1	17	4	5	4
W12	1	174	0	0	0	0	2	1	17	4	4	4
W1	1	176	0	1	0	0	1	1	20	5	4	4
W2	1	176	0	1	0	0	1	1	20	4	4	4
W3	1	176	0	1	0	0	1	1	20	4	4	3
W4	1	176	0	1	0	0	1	1	20	4	3	4
W5	1	176	0	1	0	0	1	1	20	5	4	4
W7	1	176	0	1	0	0	1	1	20	4	3	4
W8	1	176	0	1	0	0	1	1	20	4	3	3
W9	1	176	0	1	0	0	1	1	20	4	3	4
W12	1	176	0	1	0	0	1	1	20	4	4	4
W1	1	179	0	0	0	0	3	1	17	5	4	4
W2	1	179	0	0	0	0	3	1	17	5	5	5
W3	1	179	0	0	0	0	3	1	17	5	4	3
W4	1	179	0	0	0	0	3	1	17	5	4	4
W5	1	179	0	0	0	0	3	1	17	4	4	3
W6	1	179	0	0	0	0	3	1	17	5	5	5
W7	1	179	0	0	0	0	3	1	17	4	4	5
W8	1	179	0	0	0	0	3	1	17	4	4	4
W9	1	179	0	0	0	0	3	1	17	5	5	5
W10	1	179	0	0	0	0	3	1	17	4	4	4
W12	1	179	0	0	0	0	3	1	17	5	4	5
W1	1	182	1	0	0	0	1	1	21	4	4	3
W2	1	182	1	0	0	0	1	1	21	4	4	4
W3	1	182	1	0	0	0	1	1	21	2	3	3
W4	1	182	1	0	0	0	1	1	21	3	2	3
W5	1	182	1	0	0	0	1	1	21	3	2	4
W6	1	182	1	0	0	0	1	1	21	4	3	3
W7	1	182	1	0	0	0	1	1	21	5	4	5
W8	1	182	1	0	0	0	1	1	21	4	3	4
W9	1	182	1	0	0	0	1	1	21	5	5	4
W10	1	182	1	0	0	0	1	1	21	4	3	4
W11	1	182	1	0	0	0	1	1	21	4	3	4
W12	1	182	1	0	0	0	1	1	21	2	2	3
W1	1	186	0	0	0	0	4	1	16	5	5	5
W2	1	186	0	0	0	0	4	1	16	5	5	5
W3	1	186	0	0	0	0	4	1	16	4	3	4
W4	1	186	0	0	0	0	4	1	16	5	4	4
W5	1	186	0	0	0	0	4	1	16	4	4	3
W7	1	186	0	0	0	0	4	1	16	4	4	4
W8	1	186	0	0	0	0	4	1	16	5	4	4
W9	1	186	0	0	0	0	4	1	16	5	4	5
W10	1	186	0	0	0	0	4	1	16	5	5	4
W11	1	186	0	0	0	0	4	1	16	5	5	5
W12	1	186	0	0	0	0	4	1	16	5	5	5
W1	1	187	0	0	0	0	2	1	18	4	5	4
W2	1	187	0	0	0	0	2	1	18	5	4	5
W3	1	187	0	0	0	0	2	1	18	4	2	2
W4	1	187	0	0	0	0	2	1	18	5	4	5
W5	1	187	0	0	0	0	2	1	18	2	1	2
W6	1	187	0	0	0	0	2	1	18	5	5	5
W7	1	187	0	0	0	0	2	1	18	5	4	4
W8	1	187	0	0	0	0	2	1	18	4	2	4
W9	1	187	0	0	0	0	2	1	18	5	4	4
W10	1	187	0	0	0	0	2	1	18	5	4	3
W11	1	187	0	0	0	0	2	1	18	4	4	4
W12	1	187	0	0	0	0	2	1	18	4	4	5
W1	1	190	0	0	0	0	2	1	16	4	5	4
W2	1	190	0	0	0	0	2	1	16	5	4	5
W3	1	190	0	0	0	0	2	1	16	4	3	4
W4	1	190	0	0	0	0	2	1	16	4	2	4
W5	1	190	0	0	0	0	2	1	16	5	4	5
W6	1	190	0	0	0	0	2	1	16	5	3	4
W7	1	190	0	0	0	0	2	1	16	4	3	4
W8	1	190	0	0	0	0	2	1	16	4	3	4
W10	1	190	0	0	0	0	2	1	16	4	4	4
W11	1	190	0	0	0	0	2	1	16	4	3	4
W12	1	190	0	0	0	0	2	1	16	4	4	4
W3	1	191	0	0	0	0	4	1	16	4	3	3
W4	1	191	0	0	0	0	4	1	16	4	4	3
W5	1	191	0	0	0	0	4	1	16	4	4	3
W7	1	191	0	0	0	0	4	1	16	4	4	4
W8	1	191	0	0	0	0	4	1	16	4	4	4
W9	1	191	0	0	0	0	4	1	16	5	5	4
W2	1	192	0	0	0	0	4	1	18	5	5	5
W3	1	192	0	0	0	0	4	1	18	4	5	5
W4	1	192	0	0	0	0	4	1	18	5	5	5
W9	1	192	0	0	0	0	4	1	18	5	5	5
W1	1	207	0	0	0	0	1	1	17	4	5	4
W2	1	207	0	0	0	0	1	1	17	5	5	5
W4	1	207	0	0	0	0	1	1	17	5	5	5
W5	1	207	0	0	0	0	1	1	17	5	5	5
W6	1	207	0	0	0	0	1	1	17	5	5	5
W7	1	207	0	0	0	0	1	1	17	5	5	5
W9	1	207	0	0	0	0	1	1	17	5	5	5
W10	1	207	0	0	0	0	1	1	17	5	5	5
W12	1	207	0	0	0	0	1	1	17	5	5	5
W1	1	208	0	0	0	0	2	4	16	4	2	4
W2	1	208	0	0	0	0	2	4	16	5	4	4
W3	1	208	0	0	0	0	2	4	16	3	4	4
W4	1	208	0	0	0	0	2	4	16	5	4	4
W5	1	208	0	0	0	0	2	4	16	3	2	3
W6	1	208	0	0	0	0	2	4	16	4	3	4
W7	1	208	0	0	0	0	2	4	16	4	4	4
W8	1	208	0	0	0	0	2	4	16	4	4	4
W9	1	208	0	0	0	0	2	4	16	5	4	4
W11	1	208	0	0	0	0	2	4	16	4	4	4
W12	1	208	0	0	0	0	2	4	16	5	4	4
W1	1	210	0	0	0	0	2	1	17	5	2	4
W2	1	210	0	0	0	0	2	1	17	5	4	5
W3	1	210	0	0	0	0	2	1	17	5	4	3
W4	1	210	0	0	0	0	2	1	17	5	4	4
W5	1	210	0	0	0	0	2	1	17	5	4	3
W6	1	210	0	0	0	0	2	1	17	5	5	5
W7	1	210	0	0	0	0	2	1	17	5	4	4
W8	1	210	0	0	0	0	2	1	17	2	1	3
W9	1	210	0	0	0	0	2	1	17	5	4	4
W10	1	210	0	0	0	0	2	1	17	5	5	5
W11	1	210	0	0	0	0	2	1	17	5	4	4
W12	1	210	0	0	0	0	2	1	17	4	2	4
W1	1	212	0	0	0	0	2	1	16	4	5	4
W2	1	212	0	0	0	0	2	1	16	4	5	2
W3	1	212	0	0	0	0	2	1	16	3	3	3
W4	1	212	0	0	0	0	2	1	16	4	2	3
W5	1	212	0	0	0	0	2	1	16	4	5	4
W6	1	212	0	0	0	0	2	1	16	5	5	2
W7	1	212	0	0	0	0	2	1	16	5	4	5
W8	1	212	0	0	0	0	2	1	16	2	1	3
W9	1	212	0	0	0	0	2	1	16	4	2	4
W10	1	212	0	0	0	0	2	1	16	4	5	5
W11	1	212	0	0	0	0	2	1	16	4	3	3
W12	1	212	0	0	0	0	2	1	16	2	1	3
W1	1	227	0	1	0	0	2	1	23	4	3	4
W2	1	227	0	1	0	0	2	1	23	5	4	5
W3	1	227	0	1	0	0	2	1	23	4	4	3
W4	1	227	0	1	0	0	2	1	23	5	5	5
W5	1	227	0	1	0	0	2	1	23	4	3	4
W6	1	227	0	1	0	0	2	1	23	4	4	4
W8	1	227	0	1	0	0	2	1	23	5	5	5
W9	1	227	0	1	0	0	2	1	23	5	4	5
W11	1	227	0	1	0	0	2	1	23	5	4	4
W12	1	227	0	1	0	0	2	1	23	4	5	4
W1	1	229	1	0	0	0	4	1	17	4	4	4
W2	1	229	1	0	0	0	4	1	17	4	4	2
W3	1	229	1	0	0	0	4	1	17	4	5	5
W4	1	229	1	0	0	0	4	1	17	5	5	4
W5	1	229	1	0	0	0	4	1	17	4	2	2
W6	1	229	1	0	0	0	4	1	17	5	5	4
W7	1	229	1	0	0	0	4	1	17	4	2	2
W8	1	229	1	0	0	0	4	1	17	4	4	4
W1	1	233	0	0	0	0	2	1	17	4	4	2
W2	1	233	0	0	0	0	2	1	17	5	4	4
W3	1	233	0	0	0	0	2	1	17	3	3	3
W4	1	233	0	0	0	0	2	1	17	3	3	3
W5	1	233	0	0	0	0	2	1	17	5	4	4
W6	1	233	0	0	0	0	2	1	17	5	4	4
W7	1	233	0	0	0	0	2	1	17	5	5	5
W8	1	233	0	0	0	0	2	1	17	3	2	3
W9	1	233	0	0	0	0	2	1	17	5	4	5
W10	1	233	0	0	0	0	2	1	17	4	5	4
W11	1	233	0	0	0	0	2	1	17	4	2	4
W12	1	233	0	0	0	0	2	1	17	3	2	3
W1	1	235	0	0	1	0	4	1	17	5	4	4
W2	1	235	0	0	1	0	4	1	17	5	4	5
W3	1	235	0	0	1	0	4	1	17	4	5	4
W4	1	235	0	0	1	0	4	1	17	4	4	4
W5	1	235	0	0	1	0	4	1	17	5	5	5
W6	1	235	0	0	1	0	4	1	17	4	4	4
W7	1	235	0	0	1	0	4	1	17	4	4	4
W8	1	235	0	0	1	0	4	1	17	4	4	4
W9	1	235	0	0	1	0	4	1	17	5	5	5
W10	1	235	0	0	1	0	4	1	17	4	4	4
W11	1	235	0	0	1	0	4	1	17	4	4	4
W12	1	235	0	0	1	0	4	1	17	3	3	4
W1	1	237	0	0	0	0	3	1	23	5	1	4
W2	1	237	0	0	0	0	3	1	23	5	5	5
W3	1	237	0	0	0	0	3	1	23	4	4	4
W4	1	237	0	0	0	0	3	1	23	5	5	4
W5	1	237	0	0	0	0	3	1	23	5	5	5
W6	1	237	0	0	0	0	3	1	23	4	3	4
W7	1	237	0	0	0	0	3	1	23	5	5	5
W8	1	237	0	0	0	0	3	1	23	5	5	5
W9	1	237	0	0	0	0	3	1	23	5	5	5
W10	1	237	0	0	0	0	3	1	23	5	4	4
W11	1	237	0	0	0	0	3	1	23	5	5	5
W12	1	237	0	0	0	0	3	1	23	5	3	4
W1	1	239	0	0	0	0	4	1	17	4	4	4
W2	1	239	0	0	0	0	4	1	17	5	5	5
W3	1	239	0	0	0	0	4	1	17	3	3	3
W4	1	239	0	0	0	0	4	1	17	4	3	3
W5	1	239	0	0	0	0	4	1	17	5	4	4
W6	1	239	0	0	0	0	4	1	17	4	3	3
W7	1	239	0	0	0	0	4	1	17	5	5	5
W8	1	239	0	0	0	0	4	1	17	4	4	5
W9	1	239	0	0	0	0	4	1	17	4	4	4
W10	1	239	0	0	0	0	4	1	17	4	4	4
W11	1	239	0	0	0	0	4	1	17	4	5	5
W12	1	239	0	0	0	0	4	1	17	4	4	5
W1	1	241	0	0	0	0	1	1	18	4	2	4
W2	1	241	0	0	0	0	1	1	18	5	4	5
W3	1	241	0	0	0	0	1	1	18	4	5	4
W4	1	241	0	0	0	0	1	1	18	4	5	4
W5	1	241	0	0	0	0	1	1	18	4	4	3
W6	1	241	0	0	0	0	1	1	18	3	3	3
W8	1	241	0	0	0	0	1	1	18	2	2	2
W9	1	241	0	0	0	0	1	1	18	5	4	5
W11	1	241	0	0	0	0	1	1	18	4	4	4
W12	1	241	0	0	0	0	1	1	18	3	2	3
W1	1	246	0	0	0	0	2	1	19	5	4	5
W2	1	246	0	0	0	0	2	1	19	5	4	5
W3	1	246	0	0	0	0	2	1	19	4	2	4
W4	1	246	0	0	0	0	2	1	19	4	3	4
W5	1	246	0	0	0	0	2	1	19	4	4	4
W6	1	246	0	0	0	0	2	1	19	5	4	4
W7	1	246	0	0	0	0	2	1	19	5	2	4
W8	1	246	0	0	0	0	2	1	19	4	2	4
W9	1	246	0	0	0	0	2	1	19	4	2	4
W10	1	246	0	0	0	0	2	1	19	2	2	4
W11	1	246	0	0	0	0	2	1	19	4	4	5
W12	1	246	0	0	0	0	2	1	19	4	4	5
W1	1	250	1	0	0	0	1	1	16	4	4	4
W2	1	250	1	0	0	0	1	1	16	4	4	5
W3	1	250	1	0	0	0	1	1	16	4	4	4
W5	1	250	1	0	0	0	1	1	16	5	4	4
W6	1	250	1	0	0	0	1	1	16	5	4	5
W7	1	250	1	0	0	0	1	1	16	4	4	5
W8	1	250	1	0	0	0	1	1	16	4	3	5
W9	1	250	1	0	0	0	1	1	16	4	5	5
W10	1	250	1	0	0	0	1	1	16	5	5	5
W11	1	250	1	0	0	0	1	1	16	5	4	5
W12	1	250	1	0	0	0	1	1	16	5	4	4
W1	1	254	0	0	0	0	1	1	17	5	4	4
W2	1	254	0	0	0	0	1	1	17	5	5	4
W6	1	254	0	0	0	0	1	1	17	5	4	4
W1	1	256	0	0	0	0	1	1	16	4	4	3
W2	1	256	0	0	0	0	1	1	16	5	4	3
W3	1	256	0	0	0	0	1	1	16	4	4	4
W4	1	256	0	0	0	0	1	1	16	5	4	4
W5	1	256	0	0	0	0	1	1	16	3	4	3
W6	1	256	0	0	0	0	1	1	16	4	4	4
W7	1	256	0	0	0	0	1	1	16	4	5	4
W8	1	256	0	0	0	0	1	1	16	4	4	4
W9	1	256	0	0	0	0	1	1	16	5	4	4
W10	1	256	0	0	0	0	1	1	16	4	4	4
W11	1	256	0	0	0	0	1	1	16	3	3	3
W12	1	256	0	0	0	0	1	1	16	5	4	4
W1	1	259	0	1	0	0	1	2	25	4	4	5
W2	1	259	0	1	0	0	1	2	25	5	4	5
W3	1	259	0	1	0	0	1	2	25	4	5	4
W4	1	259	0	1	0	0	1	2	25	3	2	3
W5	1	259	0	1	0	0	1	2	25	5	3	2
W6	1	259	0	1	0	0	1	2	25	2	1	3
W7	1	259	0	1	0	0	1	2	25	5	5	4
W8	1	259	0	1	0	0	1	2	25	2	1	2
W10	1	259	0	1	0	0	1	2	25	3	2	3
W11	1	259	0	1	0	0	1	2	25	2	1	2
W12	1	259	0	1	0	0	1	2	25	3	3	4
W1	1	265	0	1	0	0	1	1	25	3	1	3
W2	1	265	0	1	0	0	1	1	25	3	3	3
W3	1	265	0	1	0	0	1	1	25	3	1	3
W4	1	265	0	1	0	0	1	1	25	4	2	3
W5	1	265	0	1	0	0	1	1	25	5	1	3
W6	1	265	0	1	0	0	1	1	25	1	1	3
W10	1	265	0	1	0	0	1	1	25	3	3	3
W1	1	270	0	0	0	0	1	1	16	4	2	3
W2	1	270	0	0	0	0	1	1	16	4	3	5
W3	1	270	0	0	0	0	1	1	16	5	4	4
W5	1	270	0	0	0	0	1	1	16	5	4	5
W6	1	270	0	0	0	0	1	1	16	5	4	3
W7	1	270	0	0	0	0	1	1	16	4	4	4
W8	1	270	0	0	0	0	1	1	16	4	5	4
W9	1	270	0	0	0	0	1	1	16	4	3	4
W10	1	270	0	0	0	0	1	1	16	5	2	4
W11	1	270	0	0	0	0	1	1	16	5	4	4
W12	1	270	0	0	0	0	1	1	16	5	4	3
W1	1	273	0	0	0	0	1	1	17	4	4	5
W2	1	273	0	0	0	0	1	1	17	4	5	4
W1	1	280	0	1	0	0	1	1	22	5	4	4
W2	1	280	0	1	0	0	1	1	22	5	4	5
W3	1	280	0	1	0	0	1	1	22	5	5	5
W4	1	280	0	1	0	0	1	1	22	5	5	4
W5	1	280	0	1	0	0	1	1	22	5	5	5
W7	1	280	0	1	0	0	1	1	22	4	4	3
W8	1	280	0	1	0	0	1	1	22	5	5	5
W9	1	280	0	1	0	0	1	1	22	5	5	5
W10	1	280	0	1	0	0	1	1	22	5	5	5
W11	1	280	0	1	0	0	1	1	22	5	5	5
W12	1	280	0	1	0	0	1	1	22	5	5	5
W1	1	285	0	0	0	0	1	1	16	3	1	4
W2	1	285	0	0	0	0	1	1	16	1	1	1
W5	1	285	0	0	0	0	1	1	16	2	4	4
W6	1	285	0	0	0	0	1	1	16	5	5	2
W7	1	285	0	0	0	0	1	1	16	4	4	5
W8	1	285	0	0	0	0	1	1	16	5	5	5
W9	1	285	0	0	0	0	1	1	16	5	4	2
W10	1	285	0	0	0	0	1	1	16	4	2	4
W12	1	285	0	0	0	0	1	1	16	4	2	4
W1	1	290	0	0	0	1	4	4	16	5	5	5
W2	1	290	0	0	0	1	4	4	16	5	5	5
W3	1	290	0	0	0	1	4	4	16	5	5	5
W4	1	290	0	0	0	1	4	4	16	5	5	5
W5	1	290	0	0	0	1	4	4	16	4	4	3
W6	1	290	0	0	0	1	4	4	16	5	5	5
W7	1	290	0	0	0	1	4	4	16	5	5	5
W8	1	290	0	0	0	1	4	4	16	5	5	5
W9	1	290	0	0	0	1	4	4	16	5	5	5
W10	1	290	0	0	0	1	4	4	16	5	5	5
W11	1	290	0	0	0	1	4	4	16	5	5	5
W12	1	290	0	0	0	1	4	4	16	2	2	3
W1	1	291	0	0	0	0	1	1	23	5	2	2
W2	1	291	0	0	0	0	1	1	23	5	4	5
W3	1	291	0	0	0	0	1	1	23	4	2	3
W5	1	291	0	0	0	0	1	1	23	3	4	4
W6	1	291	0	0	0	0	1	1	23	5	4	4
W7	1	291	0	0	0	0	1	1	23	5	2	4
W1	1	292	1	0	0	1	1	1	23	5	5	4
W2	1	292	1	0	0	1	1	1	23	4	4	4
W3	1	292	1	0	0	1	1	1	23	4	4	3
W4	1	292	1	0	0	1	1	1	23	5	5	5
W6	1	292	1	0	0	1	1	1	23	5	5	4
W10	1	292	1	0	0	1	1	1	23	5	5	4
W12	1	292	1	0	0	1	1	1	23	4	5	5
W1	1	296	1	0	0	0	2	1	18	5	4	5
W2	1	296	1	0	0	0	2	1	18	4	5	5
W4	1	296	1	0	0	0	2	1	18	4	5	4
W5	1	296	1	0	0	0	2	1	18	4	4	3
W6	1	296	1	0	0	0	2	1	18	3	3	3
W7	1	296	1	0	0	0	2	1	18	3	2	3
W8	1	296	1	0	0	0	2	1	18	4	4	4
W9	1	296	1	0	0	0	2	1	18	4	4	4
W10	1	296	1	0	0	0	2	1	18	5	4	4
W11	1	296	1	0	0	0	2	1	18	4	5	4
W12	1	296	1	0	0	0	2	1	18	5	5	5
W1	1	298	0	0	0	1	3	1	16	4	5	5
W2	1	298	0	0	0	1	3	1	16	5	5	5
W1	1	301	0	0	0	0	1	1	17	5	4	5
W2	1	301	0	0	0	0	1	1	17	5	4	4
W3	1	301	0	0	0	0	1	1	17	5	5	5
W4	1	301	0	0	0	0	1	1	17	5	5	5
W5	1	301	0	0	0	0	1	1	17	5	4	5
W6	1	301	0	0	0	0	1	1	17	5	5	5
W8	1	301	0	0	0	0	1	1	17	5	5	5
W9	1	301	0	0	0	0	1	1	17	5	5	5
W10	1	301	0	0	0	0	1	1	17	5	5	5
W11	1	301	0	0	0	0	1	1	17	5	5	5
W1	1	306	0	0	0	0	4	1	16	5	5	5
W2	1	306	0	0	0	0	4	1	16	4	5	4
W3	1	306	0	0	0	0	4	1	16	5	4	4
W5	1	306	0	0	0	0	4	1	16	3	2	3
W6	1	306	0	0	0	0	4	1	16	4	4	5
W7	1	306	0	0	0	0	4	1	16	2	3	3
W8	1	306	0	0	0	0	4	1	16	3	2	4
W10	1	306	0	0	0	0	4	1	16	5	5	4
W11	1	306	0	0	0	0	4	1	16	4	5	4
W12	1	306	0	0	0	0	4	1	16	5	5	5
W1	1	314	0	0	0	1	1	2	23	4	5	4
W2	1	314	0	0	0	1	1	2	23	5	5	5
W3	1	314	0	0	0	1	1	2	23	5	5	4
W4	1	314	0	0	0	1	1	2	23	5	5	4
W5	1	314	0	0	0	1	1	2	23	5	5	5
W6	1	314	0	0	0	1	1	2	23	5	5	5
W7	1	314	0	0	0	1	1	2	23	5	5	5
W8	1	314	0	0	0	1	1	2	23	5	5	5
W9	1	314	0	0	0	1	1	2	23	5	5	5
W10	1	314	0	0	0	1	1	2	23	5	5	5
W11	1	314	0	0	0	1	1	2	23	5	5	5
W12	1	314	0	0	0	1	1	2	23	5	5	5
W1	1	316	0	0	0	0	1	1	16	5	3	5
W3	1	316	0	0	0	0	1	1	16	5	5	5
W4	1	316	0	0	0	0	1	1	16	5	5	5
W5	1	316	0	0	0	0	1	1	16	5	5	5
W6	1	316	0	0	0	0	1	1	16	5	5	5
W7	1	316	0	0	0	0	1	1	16	5	5	5
W8	1	316	0	0	0	0	1	1	16	5	5	5
W9	1	316	0	0	0	0	1	1	16	5	4	5
W10	1	316	0	0	0	0	1	1	16	5	5	5
W2	1	320	0	0	0	0	1	1	17	4	4	5
W3	1	320	0	0	0	0	1	1	17	4	5	4
W5	1	320	0	0	0	0	1	1	17	5	4	1
W12	1	320	0	0	0	0	1	1	17	5	5	5
W1	1	326	0	0	0	0	2	1	16	4	4	5
W2	1	326	0	0	0	0	2	1	16	5	5	5
W3	1	326	0	0	0	0	2	1	16	2	1	3
W4	1	326	0	0	0	0	2	1	16	4	2	4
W5	1	326	0	0	0	0	2	1	16	4	3	4
W6	1	326	0	0	0	0	2	1	16	5	4	4
W7	1	326	0	0	0	0	2	1	16	5	5	5
W8	1	326	0	0	0	0	2	1	16	4	4	4
W9	1	326	0	0	0	0	2	1	16	5	4	5
W10	1	326	0	0	0	0	2	1	16	2	2	2
W11	1	326	0	0	0	0	2	1	16	5	4	5
W12	1	326	0	0	0	0	2	1	16	2	1	3
W1	1	329	0	0	1	0	1	1	16	5	5	5
W2	1	329	0	0	1	0	1	1	16	5	5	4
W3	1	329	0	0	1	0	1	1	16	4	3	4
W4	1	329	0	0	1	0	1	1	16	4	4	4
W5	1	329	0	0	1	0	1	1	16	4	4	4
W6	1	329	0	0	1	0	1	1	16	4	5	4
W7	1	329	0	0	1	0	1	1	16	4	4	4
W8	1	329	0	0	1	0	1	1	16	4	4	5
W9	1	329	0	0	1	0	1	1	16	5	2	4
W10	1	329	0	0	1	0	1	1	16	5	4	5
W11	1	329	0	0	1	0	1	1	16	5	4	4
W12	1	329	0	0	1	0	1	1	16	5	4	5
W1	1	332	0	0	0	0	1	1	16	5	5	4
W2	1	332	0	0	0	0	1	1	16	5	5	5
W3	1	332	0	0	0	0	1	1	16	3	4	3
W4	1	332	0	0	0	0	1	1	16	4	5	5
W5	1	332	0	0	0	0	1	1	16	5	5	5
W6	1	332	0	0	0	0	1	1	16	4	3	4
W7	1	332	0	0	0	0	1	1	16	5	5	5
W8	1	332	0	0	0	0	1	1	16	3	4	4
W9	1	332	0	0	0	0	1	1	16	5	5	5
W10	1	332	0	0	0	0	1	1	16	5	4	5
W11	1	332	0	0	0	0	1	1	16	5	4	5
W12	1	332	0	0	0	0	1	1	16	4	5	5
W1	1	338	0	0	0	0	1	1	18	4	4	5
W2	1	338	0	0	0	0	1	1	18	5	4	4
W3	1	338	0	0	0	0	1	1	18	5	4	5
W4	1	338	0	0	0	0	1	1	18	2	2	2
W5	1	338	0	0	0	0	1	1	18	4	4	4
W6	1	338	0	0	0	0	1	1	18	4	4	4
W7	1	338	0	0	0	0	1	1	18	5	4	5
W8	1	338	0	0	0	0	1	1	18	2	2	3
W9	1	338	0	0	0	0	1	1	18	5	5	4
W10	1	338	0	0	0	0	1	1	18	5	5	5
W11	1	338	0	0	0	0	1	1	18	5	5	5
W12	1	338	0	0	0	0	1	1	18	5	5	5
W1	1	342	0	0	0	0	1	1	17	5	4	4
W2	1	342	0	0	0	0	1	1	17	5	4	5
W3	1	342	0	0	0	0	1	1	17	4	2	4
W4	1	342	0	0	0	0	1	1	17	4	2	4
W5	1	342	0	0	0	0	1	1	17	3	3	3
W6	1	342	0	0	0	0	1	1	17	4	4	4
W7	1	342	0	0	0	0	1	1	17	4	2	4
W8	1	342	0	0	0	0	1	1	17	2	2	3
W9	1	342	0	0	0	0	1	1	17	2	1	3
W10	1	342	0	0	0	0	1	1	17	4	4	4
W11	1	342	0	0	0	0	1	1	17	4	4	4
W12	1	342	0	0	0	0	1	1	17	4	3	4
W1	1	343	0	1	0	0	2	1	17	4	3	4
W2	1	343	0	1	0	0	2	1	17	5	4	5
W3	1	343	0	1	0	0	2	1	17	4	3	4
W4	1	343	0	1	0	0	2	1	17	4	3	4
W5	1	343	0	1	0	0	2	1	17	4	3	4
W6	1	343	0	1	0	0	2	1	17	3	3	3
W7	1	343	0	1	0	0	2	1	17	4	4	4
W8	1	343	0	1	0	0	2	1	17	4	4	4
W9	1	343	0	1	0	0	2	1	17	5	5	5
W10	1	343	0	1	0	0	2	1	17	5	4	5
W11	1	343	0	1	0	0	2	1	17	4	3	3
W12	1	343	0	1	0	0	2	1	17	5	4	4
W1	1	345	0	0	0	0	1	1	16	4	2	4
W2	1	345	0	0	0	0	1	1	16	5	3	4
W3	1	345	0	0	0	0	1	1	16	3	2	3
W4	1	345	0	0	0	0	1	1	16	4	2	4
W6	1	345	0	0	0	0	1	1	16	2	1	2
W7	1	345	0	0	0	0	1	1	16	5	4	4
W8	1	345	0	0	0	0	1	1	16	3	2	3
W9	1	345	0	0	0	0	1	1	16	4	2	4
W10	1	345	0	0	0	0	1	1	16	4	2	3
W11	1	345	0	0	0	0	1	1	16	4	4	4
W12	1	345	0	0	0	0	1	1	16	4	4	4
W1	1	346	0	0	0	0	1	1	21	5	4	4
W1	1	347	0	0	0	0	4	1	17	4	1	2
W2	1	347	0	0	0	0	4	1	17	4	2	1
W3	1	347	0	0	0	0	4	1	17	4	3	1
W4	1	347	0	0	0	0	4	1	17	5	4	4
W5	1	347	0	0	0	0	4	1	17	4	5	4
W6	1	347	0	0	0	0	4	1	17	2	1	3
W7	1	347	0	0	0	0	4	1	17	5	5	5
W8	1	347	0	0	0	0	4	1	17	5	5	5
W9	1	347	0	0	0	0	4	1	17	4	4	2
W10	1	347	0	0	0	0	4	1	17	4	4	4
W12	1	347	0	0	0	0	4	1	17	5	4	4
W1	1	348	0	0	0	0	2	1	16	5	5	5
W2	1	348	0	0	0	0	2	1	16	5	5	5
W3	1	348	0	0	0	0	2	1	16	5	5	5
W4	1	348	0	0	0	0	2	1	16	4	4	4
W5	1	348	0	0	0	0	2	1	16	5	5	5
W6	1	348	0	0	0	0	2	1	16	5	5	5
W7	1	348	0	0	0	0	2	1	16	5	5	5
W8	1	348	0	0	0	0	2	1	16	5	4	5
W9	1	348	0	0	0	0	2	1	16	5	5	5
W10	1	348	0	0	0	0	2	1	16	5	4	4
W11	1	348	0	0	0	0	2	1	16	5	4	4
W12	1	348	0	0	0	0	2	1	16	5	5	5
W1	1	349	0	0	0	0	2	2	17	4	1	4
W2	1	349	0	0	0	0	2	2	17	5	4	5
W3	1	349	0	0	0	0	2	2	17	3	1	3
W1	1	350	0	0	0	0	1	2	16	4	4	5
W2	1	350	0	0	0	0	1	2	16	5	4	5
W3	1	350	0	0	0	0	1	2	16	4	4	5
W4	1	350	0	0	0	0	1	2	16	4	2	5
W5	1	350	0	0	0	0	1	2	16	5	4	5
W6	1	350	0	0	0	0	1	2	16	2	4	4
W7	1	350	0	0	0	0	1	2	16	4	4	5
W8	1	350	0	0	0	0	1	2	16	5	4	5
W9	1	350	0	0	0	0	1	2	16	4	4	2
W10	1	350	0	0	0	0	1	2	16	5	4	5
W11	1	350	0	0	0	0	1	2	16	4	5	4
W12	1	350	0	0	0	0	1	2	16	5	4	5
W1	1	352	0	0	0	0	1	1	17	5	4	4
W2	1	352	0	0	0	0	1	1	17	4	4	4
W3	1	352	0	0	0	0	1	1	17	4	4	4
W4	1	352	0	0	0	0	1	1	17	4	4	3
W5	1	352	0	0	0	0	1	1	17	5	5	4
W6	1	352	0	0	0	0	1	1	17	5	4	4
W7	1	352	0	0	0	0	1	1	17	5	5	5
W8	1	352	0	0	0	0	1	1	17	5	5	5
W9	1	352	0	0	0	0	1	1	17	5	4	4
W10	1	352	0	0	0	0	1	1	17	4	3	3
W11	1	352	0	0	0	0	1	1	17	5	5	5
W12	1	352	0	0	0	0	1	1	17	4	4	4
W1	1	356	0	0	0	0	2	1	16	4	2	5
W2	1	356	0	0	0	0	2	1	16	4	2	5
W3	1	356	0	0	0	0	2	1	16	5	4	5
W4	1	356	0	0	0	0	2	1	16	5	2	5
W12	1	356	0	0	0	0	2	1	16	4	4	5
W1	1	358	0	0	0	0	1	1	21	4	4	4
W3	1	358	0	0	0	0	1	1	21	4	4	4
W4	1	358	0	0	0	0	1	1	21	4	4	4
W6	1	358	0	0	0	0	1	1	21	4	4	4
W7	1	358	0	0	0	0	1	1	21	4	4	4
W8	1	358	0	0	0	0	1	1	21	4	4	4
W9	1	358	0	0	0	0	1	1	21	4	4	4
W10	1	358	0	0	0	0	1	1	21	4	4	4
W11	1	358	0	0	0	0	1	1	21	4	4	4
W12	1	358	0	0	0	0	1	1	21	4	4	4
W1	1	359	0	0	0	0	1	1	17	5	4	5
W2	1	359	0	0	0	0	1	1	17	5	5	5
W3	1	359	0	0	0	0	1	1	17	5	5	4
W4	1	359	0	0	0	0	1	1	17	4	4	4
W5	1	359	0	0	0	0	1	1	17	5	5	5
W6	1	359	0	0	0	0	1	1	17	5	5	4
W7	1	359	0	0	0	0	1	1	17	5	5	5
W8	1	359	0	0	0	0	1	1	17	5	5	5
W11	1	359	0	0	0	0	1	1	17	5	5	5
W12	1	359	0	0	0	0	1	1	17	5	5	5
W1	1	360	0	0	0	0	2	1	17	4	2	3
W4	1	360	0	0	0	0	2	1	17	4	2	3
W5	1	360	0	0	0	0	2	1	17	5	4	4
W1	1	363	0	0	0	0	1	2	17	5	2	4
W2	1	363	0	0	0	0	1	2	17	5	2	5
W3	1	363	0	0	0	0	1	2	17	5	4	5
W4	1	363	0	0	0	0	1	2	17	5	2	4
W5	1	363	0	0	0	0	1	2	17	5	2	4
W6	1	363	0	0	0	0	1	2	17	2	1	2
W7	1	363	0	0	0	0	1	2	17	4	2	5
W8	1	363	0	0	0	0	1	2	17	4	2	4
W9	1	363	0	0	0	0	1	2	17	5	2	5
W10	1	363	0	0	0	0	1	2	17	5	2	4
W12	1	363	0	0	0	0	1	2	17	5	2	4
W1	1	364	0	0	0	0	1	1	17	4	5	3
W2	1	364	0	0	0	0	1	1	17	5	5	4
W3	1	364	0	0	0	0	1	1	17	3	3	4
W4	1	364	0	0	0	0	1	1	17	5	5	4
W5	1	364	0	0	0	0	1	1	17	2	4	3
W6	1	364	0	0	0	0	1	1	17	5	5	5
W7	1	364	0	0	0	0	1	1	17	5	5	4
W8	1	364	0	0	0	0	1	1	17	2	3	4
W9	1	364	0	0	0	0	1	1	17	5	5	5
W10	1	364	0	0	0	0	1	1	17	5	5	4
W11	1	364	0	0	0	0	1	1	17	4	3	4
W12	1	364	0	0	0	0	1	1	17	4	4	5
W1	1	366	0	0	0	0	1	1	16	4	4	5
W2	1	366	0	0	0	0	1	1	16	5	4	5
W3	1	366	0	0	0	0	1	1	16	4	4	4
W4	1	366	0	0	0	0	1	1	16	4	3	3
W5	1	366	0	0	0	0	1	1	16	4	4	4
W6	1	366	0	0	0	0	1	1	16	5	5	5
W7	1	366	0	0	0	0	1	1	16	5	5	5
W8	1	366	0	0	0	0	1	1	16	3	3	3
W9	1	366	0	0	0	0	1	1	16	5	5	5
W10	1	366	0	0	0	0	1	1	16	4	3	4
W11	1	366	0	0	0	0	1	1	16	4	4	5
W12	1	366	0	0	0	0	1	1	16	4	4	5
W1	1	367	0	0	0	0	2	3	18	4	5	5
W2	1	367	0	0	0	0	2	3	18	5	4	5
W3	1	367	0	0	0	0	2	3	18	2	4	3
W4	1	367	0	0	0	0	2	3	18	5	4	4
W5	1	367	0	0	0	0	2	3	18	4	2	1
W6	1	367	0	0	0	0	2	3	18	5	4	4
W7	1	367	0	0	0	0	2	3	18	5	4	4
W8	1	367	0	0	0	0	2	3	18	4	2	4
W9	1	367	0	0	0	0	2	3	18	5	5	5
W10	1	367	0	0	0	0	2	3	18	4	2	3
W11	1	367	0	0	0	0	2	3	18	4	4	3
W12	1	367	0	0	0	0	2	3	18	4	2	4
W1	1	368	0	1	0	1	1	1	25	5	5	5
W2	1	368	0	1	0	1	1	1	25	5	5	5
W3	1	368	0	1	0	1	1	1	25	1	1	3
W4	1	368	0	1	0	1	1	1	25	2	2	3
W5	1	368	0	1	0	1	1	1	25	5	5	5
W6	1	368	0	1	0	1	1	1	25	1	1	1
W7	1	368	0	1	0	1	1	1	25	5	5	5
W8	1	368	0	1	0	1	1	1	25	3	1	3
W9	1	368	0	1	0	1	1	1	25	4	4	4
W11	1	368	0	1	0	1	1	1	25	5	5	5
W12	1	368	0	1	0	1	1	1	25	5	5	5
W1	1	369	0	1	0	0	4	3	22	5	4	4
W2	1	369	0	1	0	0	4	3	22	4	1	4
W3	1	369	0	1	0	0	4	3	22	2	1	2
W4	1	369	0	1	0	0	4	3	22	2	1	3
W5	1	369	0	1	0	0	4	3	22	5	2	4
W6	1	369	0	1	0	0	4	3	22	2	1	3
W7	1	369	0	1	0	0	4	3	22	4	2	4
W10	1	369	0	1	0	0	4	3	22	2	1	2
W11	1	369	0	1	0	0	4	3	22	2	1	2
W1	1	371	0	0	0	0	1	2	22	3	3	3
W2	1	371	0	0	0	0	1	2	22	4	4	4
W3	1	371	0	0	0	0	1	2	22	3	3	3
W4	1	371	0	0	0	0	1	2	22	3	3	3
W5	1	371	0	0	0	0	1	2	22	3	3	3
W6	1	371	0	0	0	0	1	2	22	3	3	3
W8	1	371	0	0	0	0	1	2	22	3	3	3
W9	1	371	0	0	0	0	1	2	22	4	4	4
W10	1	371	0	0	0	0	1	2	22	3	3	3
W12	1	371	0	0	0	0	1	2	22	3	3	3
W1	1	384	1	0	0	1	2	1	20	5	5	5
W1	1	385	0	0	0	0	2	1	17	4	1	4
W2	1	385	0	0	0	0	2	1	17	4	1	3
W3	1	385	0	0	0	0	2	1	17	4	2	4
W4	1	385	0	0	0	0	2	1	17	2	1	3
W5	1	385	0	0	0	0	2	1	17	2	1	1
W6	1	385	0	0	0	0	2	1	17	4	2	4
W1	1	387	0	0	0	0	4	2	21	3	1	3
W2	1	387	0	0	0	0	4	2	21	2	2	3
W3	1	387	0	0	0	0	4	2	21	3	1	3
W4	1	387	0	0	0	0	4	2	21	3	1	3
W5	1	387	0	0	0	0	4	2	21	4	2	3
W6	1	387	0	0	0	0	4	2	21	3	2	3
W7	1	387	0	0	0	0	4	2	21	5	2	4
W8	1	387	0	0	0	0	4	2	21	3	2	3
W9	1	387	0	0	0	0	4	2	21	2	1	3
W10	1	387	0	0	0	0	4	2	21	4	2	3
W11	1	387	0	0	0	0	4	2	21	5	3	3
W12	1	387	0	0	0	0	4	2	21	3	2	3
W1	1	388	0	0	0	0	1	2	16	5	2	5
W2	1	388	0	0	0	0	1	2	16	5	2	4
W3	1	388	0	0	0	0	1	2	16	4	2	3
W4	1	388	0	0	0	0	1	2	16	3	2	3
W5	1	388	0	0	0	0	1	2	16	4	3	4
W6	1	388	0	0	0	0	1	2	16	3	1	3
W7	1	388	0	0	0	0	1	2	16	4	2	3
W8	1	388	0	0	0	0	1	2	16	4	2	5
W9	1	388	0	0	0	0	1	2	16	5	4	4
W10	1	388	0	0	0	0	1	2	16	5	3	4
W11	1	388	0	0	0	0	1	2	16	4	2	2
W12	1	388	0	0	0	0	1	2	16	4	2	5
W1	1	389	0	0	0	0	4	4	17	4	3	4
W2	1	389	0	0	0	0	4	4	17	4	3	5
W3	1	389	0	0	0	0	4	4	17	5	4	5
W4	1	389	0	0	0	0	4	4	17	5	5	4
W5	1	389	0	0	0	0	4	4	17	5	4	4
W6	1	389	0	0	0	0	4	4	17	3	3	4
W7	1	389	0	0	0	0	4	4	17	5	3	4
W8	1	389	0	0	0	0	4	4	17	5	4	5
W9	1	389	0	0	0	0	4	4	17	4	3	4
W10	1	389	0	0	0	0	4	4	17	5	4	5
W11	1	389	0	0	0	0	4	4	17	5	4	5
W12	1	389	0	0	0	0	4	4	17	5	4	5
W1	1	391	1	0	0	0	2	2	16	5	4	4
W2	1	391	1	0	0	0	2	2	16	4	5	4
W3	1	391	1	0	0	0	2	2	16	4	4	4
W4	1	391	1	0	0	0	2	2	16	4	3	3
W6	1	391	1	0	0	0	2	2	16	4	2	3
W7	1	391	1	0	0	0	2	2	16	4	3	4
W8	1	391	1	0	0	0	2	2	16	5	4	4
W9	1	391	1	0	0	0	2	2	16	5	4	5
W10	1	391	1	0	0	0	2	2	16	4	2	3
W1	1	394	0	0	0	0	1	2	17	4	4	4
W2	1	394	0	0	0	0	1	2	17	4	4	4
W3	1	394	0	0	0	0	1	2	17	4	3	4
W4	1	394	0	0	0	0	1	2	17	3	3	4
W5	1	394	0	0	0	0	1	2	17	4	4	4
W7	1	394	0	0	0	0	1	2	17	2	4	3
W8	1	394	0	0	0	0	1	2	17	3	3	2
W9	1	394	0	0	0	0	1	2	17	3	2	2
W10	1	394	0	0	0	0	1	2	17	3	2	2
W11	1	394	0	0	0	0	1	2	17	3	4	2
W12	1	394	0	0	0	0	1	2	17	3	2	2
W1	1	396	0	0	0	0	1	1	19	4	2	5
W2	1	396	0	0	0	0	1	1	19	4	4	4
W3	1	396	0	0	0	0	1	1	19	5	4	4
W4	1	396	0	0	0	0	1	1	19	5	4	4
W5	1	396	0	0	0	0	1	1	19	4	3	4
W6	1	396	0	0	0	0	1	1	19	5	4	4
W7	1	396	0	0	0	0	1	1	19	4	4	4
W8	1	396	0	0	0	0	1	1	19	5	4	5
W10	1	396	0	0	0	0	1	1	19	5	4	5
W11	1	396	0	0	0	0	1	1	19	4	4	4
W12	1	396	0	0	0	0	1	1	19	5	5	5
W1	1	398	0	0	0	1	2	2	19	5	4	5
W2	1	398	0	0	0	1	2	2	19	4	4	4
W4	1	398	0	0	0	1	2	2	19	4	5	5
W5	1	398	0	0	0	1	2	2	19	5	4	5
W6	1	398	0	0	0	1	2	2	19	4	5	5
W7	1	398	0	0	0	1	2	2	19	5	5	5
W8	1	398	0	0	0	1	2	2	19	5	5	3
W9	1	398	0	0	0	1	2	2	19	5	3	3
W10	1	398	0	0	0	1	2	2	19	5	5	3
W11	1	398	0	0	0	1	2	2	19	4	3	4
W12	1	398	0	0	0	1	2	2	19	5	5	5
W2	1	413	1	0	0	0	4	1	18	4	4	4
W3	1	413	1	0	0	0	4	1	18	2	2	2
W4	1	413	1	0	0	0	4	1	18	2	2	2
W5	1	413	1	0	0	0	4	1	18	4	4	4
W6	1	413	1	0	0	0	4	1	18	4	2	4
W7	1	413	1	0	0	0	4	1	18	2	2	3
W8	1	413	1	0	0	0	4	1	18	4	2	3
W9	1	413	1	0	0	0	4	1	18	4	4	4
W10	1	413	1	0	0	0	4	1	18	4	4	4
W2	1	415	0	1	0	0	2	1	18	4	1	4
W3	1	415	0	1	0	0	2	1	18	4	3	4
W4	1	415	0	1	0	0	2	1	18	5	5	5
W5	1	415	0	1	0	0	2	1	18	5	4	5
W6	1	415	0	1	0	0	2	1	18	3	3	3
W7	1	415	0	1	0	0	2	1	18	5	4	5
W8	1	415	0	1	0	0	2	1	18	5	4	5
W9	1	415	0	1	0	0	2	1	18	4	4	5
W10	1	415	0	1	0	0	2	1	18	4	3	4
W11	1	415	0	1	0	0	2	1	18	5	5	5
W12	1	415	0	1	0	0	2	1	18	5	4	5
W1	1	417	0	0	0	0	2	1	16	4	4	5
W2	1	417	0	0	0	0	2	1	16	5	4	5
W3	1	417	0	0	0	0	2	1	16	4	5	4
W4	1	417	0	0	0	0	2	1	16	4	4	4
W5	1	417	0	0	0	0	2	1	16	3	4	3
W6	1	417	0	0	0	0	2	1	16	4	4	4
W7	1	417	0	0	0	0	2	1	16	5	4	5
W8	1	417	0	0	0	0	2	1	16	4	4	4
W9	1	417	0	0	0	0	2	1	16	5	5	5
W10	1	417	0	0	0	0	2	1	16	4	4	4
W11	1	417	0	0	0	0	2	1	16	4	5	5
W12	1	417	0	0	0	0	2	1	16	3	2	3
W1	1	419	1	0	0	1	4	1	17	5	4	5
W2	1	419	1	0	0	1	4	1	17	4	4	5
W3	1	419	1	0	0	1	4	1	17	4	4	5
W4	1	419	1	0	0	1	4	1	17	4	4	5
W5	1	419	1	0	0	1	4	1	17	5	4	5
W6	1	419	1	0	0	1	4	1	17	3	4	4
W7	1	419	1	0	0	1	4	1	17	5	4	5
W8	1	419	1	0	0	1	4	1	17	5	4	5
W9	1	419	1	0	0	1	4	1	17	5	5	5
W10	1	419	1	0	0	1	4	1	17	4	4	4
W11	1	419	1	0	0	1	4	1	17	4	5	4
W12	1	419	1	0	0	1	4	1	17	5	5	5
W1	1	420	0	0	0	0	2	1	17	4	4	4
W2	1	420	0	0	0	0	2	1	17	4	4	4
W3	1	420	0	0	0	0	2	1	17	4	4	4
W4	1	420	0	0	0	0	2	1	17	4	3	4
W5	1	420	0	0	0	0	2	1	17	2	1	2
W6	1	420	0	0	0	0	2	1	17	4	4	4
W7	1	420	0	0	0	0	2	1	17	2	1	1
W8	1	420	0	0	0	0	2	1	17	2	2	3
W9	1	420	0	0	0	0	2	1	17	4	4	4
W10	1	420	0	0	0	0	2	1	17	2	2	2
W11	1	420	0	0	0	0	2	1	17	4	4	4
W12	1	420	0	0	0	0	2	1	17	4	4	4
W2	1	421	1	0	0	0	1	1	16	4	2	4
W3	1	421	1	0	0	0	1	1	16	3	2	4
W1	1	422	0	0	0	0	1	1	16	4	4	3
W2	1	422	0	0	0	0	1	1	16	4	4	5
W3	1	422	0	0	0	0	1	1	16	4	4	4
W4	1	422	0	0	0	0	1	1	16	5	5	5
W5	1	422	0	0	0	0	1	1	16	5	5	5
W6	1	422	0	0	0	0	1	1	16	5	5	5
W8	1	422	0	0	0	0	1	1	16	5	5	5
W1	1	423	1	0	0	0	4	1	21	4	4	3
W2	1	423	1	0	0	0	4	1	21	5	4	5
W3	1	423	1	0	0	0	4	1	21	3	4	3
W4	1	423	1	0	0	0	4	1	21	4	4	4
W5	1	423	1	0	0	0	4	1	21	3	4	2
W6	1	423	1	0	0	0	4	1	21	4	3	4
W7	1	423	1	0	0	0	4	1	21	5	5	5
W8	1	423	1	0	0	0	4	1	21	4	4	4
W9	1	423	1	0	0	0	4	1	21	5	5	5
W10	1	423	1	0	0	0	4	1	21	4	4	5
W11	1	423	1	0	0	0	4	1	21	4	3	4
W12	1	423	1	0	0	0	4	1	21	5	5	5
W8	1	426	0	0	0	0	4	1	16	4	4	5
W11	1	426	0	0	0	0	4	1	16	4	4	4
W12	1	426	0	0	0	0	4	1	16	5	4	5
W1	1	427	0	1	0	0	1	1	23	4	4	4
W2	1	427	0	1	0	0	1	1	23	5	4	5
W3	1	427	0	1	0	0	1	1	23	5	4	5
W4	1	427	0	1	0	0	1	1	23	3	2	3
W5	1	427	0	1	0	0	1	1	23	3	2	3
W6	1	427	0	1	0	0	1	1	23	3	3	3
W7	1	427	0	1	0	0	1	1	23	5	5	5
W8	1	427	0	1	0	0	1	1	23	3	3	3
W9	1	427	0	1	0	0	1	1	23	5	5	5
W10	1	427	0	1	0	0	1	1	23	4	3	4
W11	1	427	0	1	0	0	1	1	23	5	5	5
W12	1	427	0	1	0	0	1	1	23	5	4	5
W1	1	428	0	0	0	0	1	1	22	4	3	4
W2	1	428	0	0	0	0	1	1	22	4	3	4
W3	1	428	0	0	0	0	1	1	22	4	5	4
W4	1	428	0	0	0	0	1	1	22	4	3	4
W5	1	428	0	0	0	0	1	1	22	4	4	4
W6	1	428	0	0	0	0	1	1	22	4	4	4
W7	1	428	0	0	0	0	1	1	22	5	4	5
W9	1	428	0	0	0	0	1	1	22	4	4	4
W10	1	428	0	0	0	0	1	1	22	2	3	3
W11	1	428	0	0	0	0	1	1	22	4	3	3
W12	1	428	0	0	0	0	1	1	22	4	4	4
W1	1	430	0	0	0	0	3	1	16	4	2	5
W2	1	430	0	0	0	0	3	1	16	5	4	5
W3	1	430	0	0	0	0	3	1	16	2	2	2
W4	1	430	0	0	0	0	3	1	16	4	4	4
W5	1	430	0	0	0	0	3	1	16	5	4	4
W6	1	430	0	0	0	0	3	1	16	2	2	4
W7	1	430	0	0	0	0	3	1	16	4	2	4
W8	1	430	0	0	0	0	3	1	16	4	2	2
W9	1	430	0	0	0	0	3	1	16	5	4	5
W10	1	430	0	0	0	0	3	1	16	4	1	4
W11	1	430	0	0	0	0	3	1	16	5	4	5
W12	1	430	0	0	0	0	3	1	16	4	2	4
W1	1	431	0	0	0	0	1	1	17	5	4	4
W2	1	431	0	0	0	0	1	1	17	4	5	4
W3	1	431	0	0	0	0	1	1	17	4	4	4
W4	1	431	0	0	0	0	1	1	17	5	4	4
W5	1	431	0	0	0	0	1	1	17	4	5	4
W6	1	431	0	0	0	0	1	1	17	5	5	5
W7	1	431	0	0	0	0	1	1	17	4	5	4
W8	1	431	0	0	0	0	1	1	17	4	4	4
W9	1	431	0	0	0	0	1	1	17	5	4	5
W10	1	431	0	0	0	0	1	1	17	5	5	5
W11	1	431	0	0	0	0	1	1	17	4	4	4
W12	1	431	0	0	0	0	1	1	17	4	5	5
W1	1	432	0	1	0	1	2	2	20	5	3	5
W2	1	432	0	1	0	1	2	2	20	5	5	5
W3	1	432	0	1	0	1	2	2	20	5	5	4
W4	1	432	0	1	0	1	2	2	20	5	4	5
W6	1	432	0	1	0	1	2	2	20	5	5	5
W7	1	432	0	1	0	1	2	2	20	5	5	5
W8	1	432	0	1	0	1	2	2	20	5	5	5
W9	1	432	0	1	0	1	2	2	20	5	5	5
W10	1	432	0	1	0	1	2	2	20	5	5	5
W11	1	432	0	1	0	1	2	2	20	5	5	5
W12	1	432	0	1	0	1	2	2	20	5	5	5
W1	1	433	0	0	0	1	1	1	23	4	4	4
W2	1	433	0	0	0	1	1	1	23	4	5	5
W3	1	433	0	0	0	1	1	1	23	4	3	4
W4	1	433	0	0	0	1	1	1	23	2	2	2
W7	1	433	0	0	0	1	1	1	23	5	4	4
W8	1	433	0	0	0	1	1	1	23	2	2	3
W9	1	433	0	0	0	1	1	1	23	4	4	4
W10	1	433	0	0	0	1	1	1	23	4	4	3
W12	1	433	0	0	0	1	1	1	23	4	4	5
W1	1	435	0	1	0	0	1	2	17	4	3	3
W1	1	435	0	1	0	0	1	2	17	5	4	4
W2	1	435	0	1	0	0	1	2	17	4	4	4
W2	1	435	0	1	0	0	1	2	17	5	5	2
W3	1	435	0	1	0	0	1	2	17	4	3	4
W4	1	435	0	1	0	0	1	2	17	4	3	4
W4	1	435	0	1	0	0	1	2	17	4	4	4
W5	1	435	0	1	0	0	1	2	17	5	4	5
W6	1	435	0	1	0	0	1	2	17	4	3	4
W7	1	435	0	1	0	0	1	2	17	4	4	5
W8	1	435	0	1	0	0	1	2	17	4	4	5
W10	1	435	0	1	0	0	1	2	17	4	4	5
W11	1	435	0	1	0	0	1	2	17	4	4	4
W12	1	435	0	1	0	0	1	2	17	4	3	4
W1	1	439	0	0	0	0	1	1	16	5	4	5
W2	1	439	0	0	0	0	1	1	16	5	4	5
W3	1	439	0	0	0	0	1	1	16	5	5	5
W4	1	439	0	0	0	0	1	1	16	5	4	4
W5	1	439	0	0	0	0	1	1	16	5	4	5
W6	1	439	0	0	0	0	1	1	16	5	4	5
W7	1	439	0	0	0	0	1	1	16	5	5	5
W8	1	439	0	0	0	0	1	1	16	5	5	5
W9	1	439	0	0	0	0	1	1	16	5	5	5
W11	1	439	0	0	0	0	1	1	16	5	5	5
W4	1	440	0	0	0	0	1	1	17	4	2	2
W5	1	440	0	0	0	0	1	1	17	4	4	4
W6	1	440	0	0	0	0	1	1	17	4	4	4
W7	1	440	0	0	0	0	1	1	17	4	4	4
W10	1	440	0	0	0	0	1	1	17	4	5	4
W1	1	441	0	0	0	0	4	4	25	5	4	5
W2	1	441	0	0	0	0	4	4	25	5	5	5
W4	1	441	0	0	0	0	4	4	25	4	2	3
W5	1	441	0	0	0	0	4	4	25	5	5	5
W6	1	441	0	0	0	0	4	4	25	4	2	5
W7	1	441	0	0	0	0	4	4	25	5	5	5
W8	1	441	0	0	0	0	4	4	25	3	2	3
W9	1	441	0	0	0	0	4	4	25	5	4	5
W10	1	441	0	0	0	0	4	4	25	5	4	5
W11	1	441	0	0	0	0	4	4	25	5	4	5
W12	1	441	0	0	0	0	4	4	25	5	4	5
W1	1	444	0	0	0	0	1	1	16	4	3	5
W2	1	444	0	0	0	0	1	1	16	4	4	5
W3	1	444	0	0	0	0	1	1	16	5	5	5
W4	1	444	0	0	0	0	1	1	16	3	5	4
W5	1	444	0	0	0	0	1	1	16	5	5	4
W6	1	444	0	0	0	0	1	1	16	2	1	2
W7	1	444	0	0	0	0	1	1	16	4	5	5
W8	1	444	0	0	0	0	1	1	16	5	5	4
W9	1	444	0	0	0	0	1	1	16	5	5	2
W10	1	444	0	0	0	0	1	1	16	4	5	4
W11	1	444	0	0	0	0	1	1	16	5	5	5
W12	1	444	0	0	0	0	1	1	16	4	5	4
W1	1	445	0	0	0	0	1	1	17	4	4	2
W2	1	445	0	0	0	0	1	1	17	5	5	5
W2	1	445	0	0	0	0	1	1	17	5	5	5
W3	1	445	0	0	0	0	1	1	17	5	5	5
W4	1	445	0	0	0	0	1	1	17	5	5	5
W5	1	445	0	0	0	0	1	1	17	5	5	5
W6	1	445	0	0	0	0	1	1	17	5	5	5
W7	1	445	0	0	0	0	1	1	17	5	5	5
W8	1	445	0	0	0	0	1	1	17	5	5	5
W9	1	445	0	0	0	0	1	1	17	5	5	5
W10	1	445	0	0	0	0	1	1	17	5	4	5
W11	1	445	0	0	0	0	1	1	17	5	5	5
W12	1	445	0	0	0	0	1	1	17	5	5	5
W1	1	447	0	0	0	0	1	1	24	4	3	4
W2	1	447	0	0	0	0	1	1	24	4	2	4
W3	1	447	0	0	0	0	1	1	24	4	3	4
W4	1	447	0	0	0	0	1	1	24	3	3	3
W6	1	447	0	0	0	0	1	1	24	2	2	3
W7	1	447	0	0	0	0	1	1	24	3	2	3
W8	1	447	0	0	0	0	1	1	24	4	3	4
W9	1	447	0	0	0	0	1	1	24	4	3	4
W10	1	447	0	0	0	0	1	1	24	3	2	3
W11	1	447	0	0	0	0	1	1	24	2	2	2
W12	1	447	0	0	0	0	1	1	24	4	3	5
W1	1	448	0	0	0	0	1	2	19	4	5	5
W2	1	448	0	0	0	0	1	2	19	5	5	5
W3	1	448	0	0	0	0	1	2	19	5	5	5
W4	1	448	0	0	0	0	1	2	19	5	5	4
W5	1	448	0	0	0	0	1	2	19	4	4	5
W6	1	448	0	0	0	0	1	2	19	5	5	5
W7	1	448	0	0	0	0	1	2	19	5	5	5
W8	1	448	0	0	0	0	1	2	19	4	4	4
W9	1	448	0	0	0	0	1	2	19	5	5	5
W10	1	448	0	0	0	0	1	2	19	5	5	5
W11	1	448	0	0	0	0	1	2	19	5	5	5
W1	1	450	0	0	0	0	3	2	19	3	2	2
W1	1	452	0	0	0	0	2	2	17	4	3	3
W2	1	452	0	0	0	0	2	2	17	4	3	4
W2	1	452	0	0	0	0	2	2	17	3	3	3
W4	1	452	0	0	0	0	2	2	17	3	3	3
W5	1	452	0	0	0	0	2	2	17	2	2	2
W6	1	452	0	0	0	0	2	2	17	4	4	2
W7	1	452	0	0	0	0	2	2	17	5	4	2
W8	1	452	0	0	0	0	2	2	17	4	2	5
W9	1	452	0	0	0	0	2	2	17	2	2	2
W10	1	452	0	0	0	0	2	2	17	3	3	3
W11	1	452	0	0	0	0	2	2	17	4	4	4
W12	1	452	0	0	0	0	2	2	17	4	2	2
W1	1	453	0	0	0	0	1	2	19	5	5	4
W2	1	453	0	0	0	0	1	2	19	5	5	4
W3	1	453	0	0	0	0	1	2	19	4	4	4
W4	1	453	0	0	0	0	1	2	19	5	4	4
W5	1	453	0	0	0	0	1	2	19	5	5	4
W6	1	453	0	0	0	0	1	2	19	4	5	4
W7	1	453	0	0	0	0	1	2	19	5	5	4
W8	1	453	0	0	0	0	1	2	19	5	5	5
W9	1	453	0	0	0	0	1	2	19	5	5	5
W10	1	453	0	0	0	0	1	2	19	4	5	4
W11	1	453	0	0	0	0	1	2	19	5	4	4
W12	1	453	0	0	0	0	1	2	19	4	5	4
W1	1	454	0	1	0	0	1	2	17	4	3	4
W2	1	454	0	1	0	0	1	2	17	4	3	5
W3	1	454	0	1	0	0	1	2	17	4	4	4
W5	1	454	0	1	0	0	1	2	17	4	4	4
W6	1	454	0	1	0	0	1	2	17	5	4	4
W7	1	454	0	1	0	0	1	2	17	5	4	5
W8	1	454	0	1	0	0	1	2	17	4	3	4
W9	1	454	0	1	0	0	1	2	17	5	4	4
W10	1	454	0	1	0	0	1	2	17	5	5	5
W11	1	454	0	1	0	0	1	2	17	4	3	4
W1	1	456	0	1	0	0	1	2	25	5	4	4
W2	1	456	0	1	0	0	1	2	25	5	4	2
W1	1	460	1	0	0	0	1	2	16	5	3	5
W2	1	460	1	0	0	0	1	2	16	5	4	4
W3	1	460	1	0	0	0	1	2	16	4	2	4
W4	1	460	1	0	0	0	1	2	16	5	4	4
W6	1	460	1	0	0	0	1	2	16	3	2	3
W7	1	460	1	0	0	0	1	2	16	5	4	4
W8	1	460	1	0	0	0	1	2	16	5	4	5
W9	1	460	1	0	0	0	1	2	16	5	4	5
W10	1	460	1	0	0	0	1	2	16	3	2	4
W12	1	460	1	0	0	0	1	2	16	4	4	4
W1	1	461	0	1	0	0	1	2	17	5	4	5
W1	1	461	0	1	0	0	1	2	17	5	4	5
W2	1	461	0	1	0	0	1	2	17	4	5	4
W3	1	461	0	1	0	0	1	2	17	5	5	5
W3	1	461	0	1	0	0	1	2	17	5	5	5
W3	1	461	0	1	0	0	1	2	17	5	5	5
W4	1	461	0	1	0	0	1	2	17	4	5	5
W5	1	461	0	1	0	0	1	2	17	5	5	4
W6	1	461	0	1	0	0	1	2	17	5	4	5
W7	1	461	0	1	0	0	1	2	17	4	5	4
W8	1	461	0	1	0	0	1	2	17	4	5	4
W8	1	461	0	1	0	0	1	2	17	5	5	4
W8	1	461	0	1	0	0	1	2	17	4	5	5
W9	1	461	0	1	0	0	1	2	17	5	4	4
W9	1	461	0	1	0	0	1	2	17	5	5	4
W9	1	461	0	1	0	0	1	2	17	5	4	5
W10	1	461	0	1	0	0	1	2	17	5	4	5
W10	1	461	0	1	0	0	1	2	17	5	4	5
W11	1	461	0	1	0	0	1	2	17	5	4	5
W11	1	461	0	1	0	0	1	2	17	5	5	4
W11	1	461	0	1	0	0	1	2	17	4	5	5
W12	1	461	0	1	0	0	1	2	17	5	4	5
W12	1	461	0	1	0	0	1	2	17	5	4	4
W12	1	461	0	1	0	0	1	2	17	5	5	4
W1	1	464	0	0	0	0	1	1	18	4	2	4
W2	1	464	0	0	0	0	1	1	18	4	2	4
W3	1	464	0	0	0	0	1	1	18	4	2	4
W4	1	464	0	0	0	0	1	1	18	4	2	5
W5	1	464	0	0	0	0	1	1	18	5	2	4
W7	1	464	0	0	0	0	1	1	18	4	2	4
W8	1	464	0	0	0	0	1	1	18	4	2	5
W9	1	464	0	0	0	0	1	1	18	4	2	4
W10	1	464	0	0	0	0	1	1	18	4	2	4
W11	1	464	0	0	0	0	1	1	18	5	2	4
W12	1	464	0	0	0	0	1	1	18	4	2	4
W1	1	467	0	0	0	0	1	1	17	4	4	3
W2	1	467	0	0	0	0	1	1	17	5	5	4
W3	1	467	0	0	0	0	1	1	17	3	2	3
W4	1	467	0	0	0	0	1	1	17	2	2	3
W5	1	467	0	0	0	0	1	1	17	5	5	4
W6	1	467	0	0	0	0	1	1	17	2	2	3
W7	1	467	0	0	0	0	1	1	17	5	4	4
W8	1	467	0	0	0	0	1	1	17	5	4	4
W9	1	467	0	0	0	0	1	1	17	4	2	2
W10	1	467	0	0	0	0	1	1	17	2	2	2
W11	1	467	0	0	0	0	1	1	17	3	2	3
W12	1	467	0	0	0	0	1	1	17	4	4	4
W2	1	468	0	1	0	0	2	1	17	5	5	4
W3	1	468	0	1	0	0	2	1	17	5	5	5
W4	1	468	0	1	0	0	2	1	17	5	5	5
W7	1	468	0	1	0	0	2	1	17	5	5	5
W8	1	468	0	1	0	0	2	1	17	5	5	5
W9	1	468	0	1	0	0	2	1	17	5	5	5
W10	1	468	0	1	0	0	2	1	17	5	5	5
W11	1	468	0	1	0	0	2	1	17	5	5	5
W12	1	468	0	1	0	0	2	1	17	5	5	5
W1	1	469	0	0	0	1	1	1	23	4	5	5
W2	1	469	0	0	0	1	1	1	23	5	4	5
W4	1	469	0	0	0	1	1	1	23	5	5	5
W5	1	469	0	0	0	1	1	1	23	4	5	4
W6	1	469	0	0	0	1	1	1	23	5	5	5
W7	1	469	0	0	0	1	1	1	23	4	4	4
W8	1	469	0	0	0	1	1	1	23	3	4	3
W9	1	469	0	0	0	1	1	1	23	4	5	5
W10	1	469	0	0	0	1	1	1	23	2	3	3
W1	1	470	0	1	0	1	1	2	23	3	2	3
W1	1	471	0	0	0	0	4	4	19	4	4	4
W2	1	471	0	0	0	0	4	4	19	5	4	5
W3	1	471	0	0	0	0	4	4	19	4	4	4
W4	1	471	0	0	0	0	4	4	19	4	4	4
W5	1	471	0	0	0	0	4	4	19	3	2	3
W6	1	471	0	0	0	0	4	4	19	4	4	4
W7	1	471	0	0	0	0	4	4	19	5	4	5
W8	1	471	0	0	0	0	4	4	19	4	3	3
W9	1	471	0	0	0	0	4	4	19	5	5	5
W10	1	471	0	0	0	0	4	4	19	4	4	4
W11	1	471	0	0	0	0	4	4	19	5	5	5
W12	1	471	0	0	0	0	4	4	19	5	5	5
W1	1	472	0	0	0	0	2	2	16	4	3	4
W2	1	472	0	0	0	0	2	2	16	5	3	4
W3	1	472	0	0	0	0	2	2	16	4	5	4
W4	1	472	0	0	0	0	2	2	16	5	4	4
W5	1	472	0	0	0	0	2	2	16	5	4	5
W6	1	472	0	0	0	0	2	2	16	4	4	5
W7	1	472	0	0	0	0	2	2	16	4	3	4
W8	1	472	0	0	0	0	2	2	16	4	4	5
W9	1	472	0	0	0	0	2	2	16	5	4	5
W10	1	472	0	0	0	0	2	2	16	4	4	5
W12	1	472	0	0	0	0	2	2	16	4	3	4
W2	1	473	0	1	0	0	1	2	17	4	4	4
W3	1	473	0	1	0	0	1	2	17	5	5	4
W4	1	473	0	1	0	0	1	2	17	5	5	5
W1	1	474	0	0	0	1	1	4	16	2	2	3
W2	1	474	0	0	0	1	1	4	16	4	4	3
W3	1	474	0	0	0	1	1	4	16	2	2	3
W4	1	474	0	0	0	1	1	4	16	4	4	4
W5	1	474	0	0	0	1	1	4	16	4	4	3
W7	1	474	0	0	0	1	1	4	16	4	4	4
W8	1	474	0	0	0	1	1	4	16	4	2	4
W9	1	474	0	0	0	1	1	4	16	4	2	2
W10	1	474	0	0	0	1	1	4	16	4	4	4
W11	1	474	0	0	0	1	1	4	16	4	4	3
W12	1	474	0	0	0	1	1	4	16	5	4	4
W1	1	476	0	0	0	0	4	1	16	5	3	5
W2	1	476	0	0	0	0	4	1	16	5	5	5
W3	1	476	0	0	0	0	4	1	16	5	5	5
W4	1	476	0	0	0	0	4	1	16	3	3	4
W5	1	476	0	0	0	0	4	1	16	2	2	3
W1	1	478	0	0	0	0	4	2	16	4	4	5
W2	1	478	0	0	0	0	4	2	16	4	5	5
W3	1	478	0	0	0	0	4	2	16	4	5	4
W4	1	478	0	0	0	0	4	2	16	4	5	5
W5	1	478	0	0	0	0	4	2	16	4	5	4
W6	1	478	0	0	0	0	4	2	16	4	5	4
W7	1	478	0	0	0	0	4	2	16	5	5	4
W8	1	478	0	0	0	0	4	2	16	5	5	5
W9	1	478	0	0	0	0	4	2	16	5	5	4
W11	1	478	0	0	0	0	4	2	16	4	4	4
W12	1	478	0	0	0	0	4	2	16	5	4	4
W1	1	483	1	0	0	1	3	2	18	3	1	4
W2	1	483	1	0	0	1	3	2	18	4	1	5
W3	1	483	1	0	0	1	3	2	18	4	1	3
W4	1	483	1	0	0	1	3	2	18	3	1	4
W5	1	483	1	0	0	1	3	2	18	1	1	2
W6	1	483	1	0	0	1	3	2	18	2	1	2
W7	1	483	1	0	0	1	3	2	18	5	4	5
W8	1	483	1	0	0	1	3	2	18	1	1	2
W9	1	483	1	0	0	1	3	2	18	4	2	4
W10	1	483	1	0	0	1	3	2	18	3	1	3
W11	1	483	1	0	0	1	3	2	18	4	2	4
W12	1	483	1	0	0	1	3	2	18	4	2	5
W1	1	490	0	0	0	0	3	2	20	4	4	4
W2	1	490	0	0	0	0	3	2	20	4	4	5
W6	1	490	0	0	0	0	3	2	20	4	4	5
W2	1	494	0	0	0	0	1	2	22	5	4	5
W3	1	494	0	0	0	0	1	2	22	4	3	4
W12	1	495	0	0	0	0	1	1	17	4	3	4
W2	1	497	0	0	0	0	1	2	17	5	5	4
W1	1	498	0	0	0	0	1	1	16	4	4	4
W2	1	498	0	0	0	0	1	1	16	4	4	5
W1	1	502	0	0	0	0	3	2	18	4	3	5
W2	1	502	0	0	0	0	3	2	18	5	2	5
W3	1	502	0	0	0	0	3	2	18	4	2	4
W5	1	502	0	0	0	0	3	2	18	2	1	2
W6	1	502	0	0	0	0	3	2	18	2	2	2
W9	1	502	0	0	0	0	3	2	18	5	5	5
W10	1	502	0	0	0	0	3	2	18	2	1	3
W1	1	504	0	1	0	0	1	2	25	4	2	3
W2	1	504	0	1	0	0	1	2	25	3	2	4
W3	1	504	0	1	0	0	1	2	25	2	1	3
W4	1	504	0	1	0	0	1	2	25	2	1	3
W6	1	504	0	1	0	0	1	2	25	4	4	4
W7	1	504	0	1	0	0	1	2	25	4	2	4
W8	1	504	0	1	0	0	1	2	25	2	1	3
W9	1	504	0	1	0	0	1	2	25	5	4	5
W10	1	504	0	1	0	0	1	2	25	2	2	3
W11	1	504	0	1	0	0	1	2	25	4	2	4
W12	1	504	0	1	0	0	1	2	25	1	1	3
W1	1	505	0	0	0	0	3	2	20	5	3	4
W5	1	505	0	0	0	0	3	2	20	4	2	3
W6	1	505	0	0	0	0	3	2	20	5	4	4
W7	1	505	0	0	0	0	3	2	20	4	4	4
W9	1	505	0	0	0	0	3	2	20	5	4	5
W10	1	505	0	0	0	0	3	2	20	4	4	4
W11	1	505	0	0	0	0	3	2	20	4	3	3
W12	1	505	0	0	0	0	3	2	20	5	5	5
W1	1	506	0	1	0	0	4	2	25	5	4	4
W2	1	506	0	1	0	0	4	2	25	4	4	4
W2	1	506	0	1	0	0	4	2	25	4	4	5
W3	1	506	0	1	0	0	4	2	25	5	4	5
W4	1	506	0	1	0	0	4	2	25	4	4	4
W5	1	506	0	1	0	0	4	2	25	5	4	4
W6	1	506	0	1	0	0	4	2	25	3	4	4
W7	1	506	0	1	0	0	4	2	25	5	4	5
W8	1	506	0	1	0	0	4	2	25	5	4	4
W9	1	506	0	1	0	0	4	2	25	5	5	5
W10	1	506	0	1	0	0	4	2	25	4	3	4
W11	1	506	0	1	0	0	4	2	25	5	4	4
W12	1	506	0	1	0	0	4	2	25	4	2	3
W1	1	507	0	1	0	0	1	2	20	3	1	3
W2	1	507	0	1	0	0	1	2	20	4	1	3
W1	1	508	0	0	0	0	1	2	21	5	4	2
W2	1	508	0	0	0	0	1	2	21	5	4	4
W3	1	508	0	0	0	0	1	2	21	5	4	3
W4	1	508	0	0	0	0	1	2	21	4	4	4
W5	1	508	0	0	0	0	1	2	21	4	4	4
W6	1	508	0	0	0	0	1	2	21	5	4	4
W7	1	508	0	0	0	0	1	2	21	4	4	4
W8	1	508	0	0	0	0	1	2	21	4	4	4
W9	1	508	0	0	0	0	1	2	21	4	4	2
W10	1	508	0	0	0	0	1	2	21	4	4	4
W11	1	508	0	0	0	0	1	2	21	4	4	3
W12	1	508	0	0	0	0	1	2	21	4	4	4
